# Supplementary material for: The etiology of exudative cutaneous ulcers in a yaws-endemic community prior to receipt of antimicrobials is similar to that found in communities after mass treatment with azithromycin
Source: mSphere. 2026 Feb 25;11(3):e00919-25. doi: 10.1128/msphere.00919-25 (PMC13037408; doi:10.1128/msphere.00919-25)
Supplement: Data set S1 — Count data and statistics for microbial reads. [file msphere.00919-25-s0001.xlsx]

## Sheet: Metaphylan3 Counts
Supplemental Dataset 1: Count table and statistics for microbial reads
	k__Bacteria|p__Actinobacteria|c__Actinobacteria|o__Actinomycetales|f__Actinomycetaceae|g__Actinomyces|s__Actinomyces_naeslundii	k__Bacteria|p__Actinobacteria|c__Actinobacteria|o__Actinomycetales|f__Actinomycetaceae|g__Actinomyces|s__Actinomyces_sp_oral_taxon_897	k__Bacteria|p__Actinobacteria|c__Actinobacteria|o__Actinomycetales|f__Actinomycetaceae|g__Arcanobacterium|s__Arcanobacterium_haemolyticum	k__Bacteria|p__Actinobacteria|c__Actinobacteria|o__Corynebacteriales|f__Corynebacteriaceae|g__Corynebacterium|s__Corynebacterium_diphtheriae	k__Bacteria|p__Actinobacteria|c__Actinobacteria|o__Corynebacteriales|f__Corynebacteriaceae|g__Corynebacterium|s__Corynebacterium_matruchotii	k__Bacteria|p__Actinobacteria|c__Actinobacteria|o__Corynebacteriales|f__Corynebacteriaceae|g__Corynebacterium|s__Corynebacterium_simulans	k__Bacteria|p__Actinobacteria|c__Actinobacteria|o__Corynebacteriales|f__Corynebacteriaceae|g__Corynebacterium|s__Corynebacterium_striatum	k__Bacteria|p__Actinobacteria|c__Actinobacteria|o__Micrococcales|f__Dermabacteraceae|g__Brachybacterium|s__Brachybacterium_endophyticum	k__Bacteria|p__Actinobacteria|c__Actinobacteria|o__Micrococcales|f__Intrasporangiaceae|g__Janibacter|s__Janibacter_melonis	k__Bacteria|p__Actinobacteria|c__Actinobacteria|o__Micrococcales|f__Micrococcaceae|g__Kocuria|s__Kocuria_palustris	k__Bacteria|p__Actinobacteria|c__Actinobacteria|o__Micrococcales|f__Micrococcaceae|g__Micrococcus|s__Micrococcus_aloeverae	k__Bacteria|p__Actinobacteria|c__Actinobacteria|o__Micrococcales|f__Micrococcaceae|g__Micrococcus|s__Micrococcus_luteus	k__Bacteria|p__Actinobacteria|c__Actinobacteria|o__Micrococcales|f__Micrococcaceae|g__Micrococcus|s__Micrococcus_terreus	k__Bacteria|p__Actinobacteria|c__Actinobacteria|o__Propionibacteriales|f__Propionibacteriaceae|g__Cutibacterium|s__Cutibacterium_acnes	k__Bacteria|p__Actinobacteria|c__Actinobacteria|o__Propionibacteriales|f__Propionibacteriaceae|g__Cutibacterium|s__Cutibacterium_granulosum	k__Bacteria|p__Actinobacteria|c__Coriobacteriia|o__Coriobacteriales|f__Atopobiaceae|g__Atopobium|s__Atopobium_deltae	k__Bacteria|p__Bacteroidetes|c__Bacteroidia|o__Bacteroidales|f__Bacteroidaceae|g__Bacteroides|s__Bacteroides_fragilis	k__Bacteria|p__Bacteroidetes|c__Bacteroidia|o__Bacteroidales|f__Bacteroidaceae|g__Bacteroides|s__Bacteroides_pyogenes	k__Bacteria|p__Bacteroidetes|c__Bacteroidia|o__Bacteroidales|f__Porphyromonadaceae|g__Porphyromonas|s__Porphyromonas_asaccharolytica	k__Bacteria|p__Bacteroidetes|c__Bacteroidia|o__Bacteroidales|f__Porphyromonadaceae|g__Porphyromonas|s__Porphyromonas_uenonis	k__Bacteria|p__Bacteroidetes|c__Bacteroidia|o__Bacteroidales|f__Prevotellaceae|g__Alloprevotella|s__Prevotella_sp_oral_taxon_473	k__Bacteria|p__Bacteroidetes|c__Bacteroidia|o__Bacteroidales|f__Prevotellaceae|g__Prevotella|s__Prevotella_bergensis	k__Bacteria|p__Bacteroidetes|c__Bacteroidia|o__Bacteroidales|f__Prevotellaceae|g__Prevotella|s__Prevotella_disiens	k__Bacteria|p__Firmicutes|c__Bacilli|o__Bacillales|f__Bacillaceae|g__Bacillus|s__Bacillus_intestinalis	k__Bacteria|p__Firmicutes|c__Bacilli|o__Bacillales|f__Bacillales_unclassified|g__Gemella|s__Gemella_asaccharolytica	k__Bacteria|p__Firmicutes|c__Bacilli|o__Bacillales|f__Bacillales_unclassified|g__Gemella|s__Gemella_morbillorum	k__Bacteria|p__Firmicutes|c__Bacilli|o__Bacillales|f__Listeriaceae|g__Listeria|s__Listeria_monocytogenes	k__Bacteria|p__Firmicutes|c__Bacilli|o__Bacillales|f__Staphylococcaceae|g__Salinicoccus|s__Salinicoccus_roseus	k__Bacteria|p__Firmicutes|c__Bacilli|o__Bacillales|f__Staphylococcaceae|g__Staphylococcus|s__Staphylococcus_argenteus	k__Bacteria|p__Firmicutes|c__Bacilli|o__Bacillales|f__Staphylococcaceae|g__Staphylococcus|s__Staphylococcus_aureus	k__Bacteria|p__Firmicutes|c__Bacilli|o__Bacillales|f__Staphylococcaceae|g__Staphylococcus|s__Staphylococcus_auricularis	k__Bacteria|p__Firmicutes|c__Bacilli|o__Bacillales|f__Staphylococcaceae|g__Staphylococcus|s__Staphylococcus_epidermidis	k__Bacteria|p__Firmicutes|c__Bacilli|o__Lactobacillales|f__Carnobacteriaceae|g__Granulicatella|s__Granulicatella_elegans	k__Bacteria|p__Firmicutes|c__Bacilli|o__Lactobacillales|f__Enterococcaceae|g__Enterococcus|s__Enterococcus_faecalis	k__Bacteria|p__Firmicutes|c__Bacilli|o__Lactobacillales|f__Lactobacillaceae|g__Lactobacillus|s__Lactobacillus_acidipiscis	k__Bacteria|p__Firmicutes|c__Bacilli|o__Lactobacillales|f__Lactobacillaceae|g__Lactobacillus|s__Lactobacillus_fermentum	k__Bacteria|p__Firmicutes|c__Bacilli|o__Lactobacillales|f__Streptococcaceae|g__Streptococcus|s__Streptococcus_anginosus_group	k__Bacteria|p__Firmicutes|c__Bacilli|o__Lactobacillales|f__Streptococcaceae|g__Streptococcus|s__Streptococcus_gallolyticus	k__Bacteria|p__Firmicutes|c__Bacilli|o__Lactobacillales|f__Streptococcaceae|g__Streptococcus|s__Streptococcus_mitis	k__Bacteria|p__Firmicutes|c__Bacilli|o__Lactobacillales|f__Streptococcaceae|g__Streptococcus|s__Streptococcus_oralis	k__Bacteria|p__Firmicutes|c__Bacilli|o__Lactobacillales|f__Streptococcaceae|g__Streptococcus|s__Streptococcus_pyogenes	k__Bacteria|p__Firmicutes|c__Clostridia|o__Clostridiales|f__Lachnospiraceae|g__Catonella|s__Catonella_morbi	k__Bacteria|p__Firmicutes|c__Clostridia|o__Clostridiales|f__Peptostreptococcaceae|g__Criibacterium|s__Criibacterium_bergeronii	k__Bacteria|p__Firmicutes|c__Clostridia|o__Clostridiales|f__Peptostreptococcaceae|g__Filifactor|s__Filifactor_alocis	k__Bacteria|p__Firmicutes|c__Clostridia|o__Clostridiales|f__Peptostreptococcaceae|g__Peptoanaerobacter|s__Peptoanaerobacter_stomatis	k__Bacteria|p__Firmicutes|c__Clostridia|o__Clostridiales|f__Peptostreptococcaceae|g__Peptostreptococcus|s__Peptostreptococcus_anaerobius	k__Bacteria|p__Firmicutes|c__Negativicutes|o__Veillonellales|f__Veillonellaceae|g__Veillonella|s__Veillonella_parvula	k__Bacteria|p__Firmicutes|c__Tissierellia|o__Tissierellales|f__Peptoniphilaceae|g__Finegoldia|s__Finegoldia_magna	k__Bacteria|p__Firmicutes|c__Tissierellia|o__Tissierellales|f__Peptoniphilaceae|g__Parvimonas|s__Parvimonas_sp_KA00067
NK86	0	0	104	0	0	0	0	0	0	0	0	0	0	0	0	0	0	0	0	0	0	0	0	0	0	0	0	0	0	0	0	0	0	0	0	0	0	0	0	0	0	0	0	0	0	767	0	0	0
NG22	0	0	0	198	0	0	0	0	0	0	0	0	0	0	0	0	0	0	0	0	0	0	0	0	0	0	0	0	0	0	0	0	1164	0	0	0	0	0	0	0	0	0	0	0	871	1485	0	0	0
Neg072	0	0	1328	0	0	0	0	0	0	0	0	0	0	0	0	0	0	0	0	0	0	0	0	0	0	0	0	151	0	0	0	0	0	0	0	0	0	0	0	0	0	0	65	0	0	1011	0	0	0
Neg048	0	0	0	0	0	0	0	0	0	0	0	0	0	0	0	0	0	0	0	0	0	0	0	0	0	0	1259	0	0	0	0	0	0	0	0	0	0	0	0	0	0	0	0	0	0	0	0	0	0
X309	0	0	0	0	0	0	0	0	0	0	0	0	0	0	0	0	0	0	0	0	0	0	0	0	0	0	0	0	0	0	0	0	0	0	0	0	803	1906	0	0	0	0	0	0	0	0	0	0	0
Neg077	0	0	0	0	0	0	0	0	0	0	0	0	0	0	0	0	0	0	0	0	0	0	0	0	0	0	0	0	0	0	0	0	0	0	0	0	0	0	0	0	0	0	0	0	0	0	0	0	0
Neg125	0	0	103	0	0	0	0	0	0	0	0	0	0	0	0	0	0	0	0	0	0	0	0	0	315	0	0	0	0	0	0	0	543	0	0	0	0	0	0	0	0	0	0	0	0	5909	0	0	0
NK51	0	0	0	0	0	0	0	0	0	0	0	0	0	1056	0	0	0	0	0	0	0	0	0	0	0	0	0	0	0	0	0	0	0	0	0	0	0	0	0	0	0	0	0	0	0	0	0	0	0
Neg107	0	0	9045	0	0	0	0	0	0	0	0	0	0	0	0	0	0	0	0	0	0	0	0	0	0	0	0	0	0	0	0	0	0	0	0	0	0	0	0	0	0	0	0	0	0	86	0	0	0
N457	0	0	1687	0	0	0	0	0	0	0	0	0	298	0	0	0	0	0	0	0	0	0	0	0	0	0	677	0	0	0	0	0	0	0	0	0	0	0	0	0	0	0	0	0	0	0	0	0	0
Neg139	0	0	2337	0	0	0	0	0	0	0	0	0	0	0	0	0	0	0	0	0	0	0	0	0	0	0	0	0	0	0	0	0	0	0	0	0	0	0	0	0	0	0	0	0	0	0	0	0	0
Neg105	0	0	0	139	0	0	0	0	0	0	0	0	0	0	0	0	0	0	0	0	0	0	0	0	0	0	1185	0	0	0	0	0	0	0	0	0	0	0	0	0	0	0	0	0	0	0	0	0	0
BL_028	0	0	0	0	0	0	0	0	0	0	0	0	0	0	0	0	0	0	0	0	0	0	0	0	0	0	0	0	0	0	0	0	0	0	0	0	0	0	0	0	0	0	0	0	0	0	0	0	0
BL_248	0	0	0	0	0	0	0	0	0	0	0	0	0	0	0	0	0	0	0	0	0	0	0	0	0	0	0	0	0	0	0	0	0	0	0	0	0	0	0	0	231	0	0	0	0	0	0	0	0
BL_104	0	0	0	0	0	0	0	0	0	0	0	0	0	0	0	0	0	0	0	0	0	0	0	0	0	0	787	0	0	0	0	0	0	0	0	0	0	0	0	0	0	0	0	0	0	0	0	0	0
BL_207	0	0	0	0	0	0	0	0	0	0	0	0	0	0	0	0	0	0	0	0	0	0	0	0	0	0	0	0	0	0	0	0	0	0	0	0	0	0	0	0	0	0	0	0	0	0	0	0	0
BL_002	0	0	4700	3437	0	0	0	0	0	0	0	0	0	0	0	0	0	0	0	0	0	0	0	0	0	0	0	0	0	0	0	0	915	0	0	0	0	0	0	0	0	0	0	0	0	21	0	0	0
BL_220	0	0	959	0	0	0	0	0	0	0	0	0	0	0	0	0	0	0	0	0	0	0	0	0	0	0	0	0	0	0	0	0	0	0	0	0	0	0	0	0	0	0	0	0	0	432	0	0	0
BL_001	0	0	272	0	0	0	0	0	0	0	0	0	0	0	0	0	0	0	0	0	0	0	0	0	0	0	0	0	0	0	0	0	0	0	0	0	0	0	0	0	0	0	0	0	0	0	0	0	0
BL_006	0	0	0	0	0	0	0	0	0	0	0	0	0	0	0	0	0	0	0	0	0	0	0	0	0	0	0	0	0	0	0	0	0	0	0	0	0	0	0	0	0	0	0	0	0	0	0	0	0
BL_232	0	0	0	0	0	0	0	0	0	0	0	0	0	0	0	0	0	0	0	0	0	0	0	0	0	0	0	0	0	0	0	0	0	0	0	0	0	0	0	0	0	0	0	0	0	0	0	0	0
BL_109	0	0	0	0	0	0	0	0	0	0	0	0	0	706	0	0	0	0	0	0	0	0	0	0	0	0	0	0	0	0	0	0	0	0	0	0	0	0	0	0	0	0	0	0	0	0	0	0	0
NK79	0	0	4707	0	0	0	0	0	0	0	0	0	0	0	0	0	0	0	0	0	0	0	0	0	0	0	0	0	0	0	0	0	0	0	0	0	0	0	0	0	2419	0	0	0	0	0	0	0	0
NG15	0	0	1941	2431	0	0	0	0	0	0	0	0	0	0	0	0	0	0	0	0	0	0	0	0	0	0	0	0	0	0	0	0	0	0	0	0	0	0	0	0	0	0	0	0	0	218	0	0	0
NK84	0	0	0	0	0	0	0	0	0	0	0	0	0	0	0	0	0	0	0	0	0	0	0	0	0	0	0	0	0	0	0	0	0	0	0	0	0	0	0	0	0	0	0	0	0	0	0	0	0
BL_219	0	0	0	0	0	0	0	0	0	0	0	0	0	0	0	0	0	0	0	0	0	0	0	0	0	0	0	0	0	0	0	0	0	0	0	0	0	0	0	0	0	0	0	0	0	0	0	0	0
NG022	0	0	0	0	0	0	0	0	0	0	0	0	0	0	0	0	0	0	0	0	0	0	0	0	0	0	0	0	0	0	0	0	0	0	0	0	0	0	0	0	0	0	0	0	0	0	0	0	0
NG29	0	0	0	0	0	0	0	0	0	0	0	0	0	0	0	0	0	0	0	0	0	0	0	0	0	0	0	0	0	0	0	0	0	0	0	0	0	0	0	0	720	0	0	0	0	0	0	0	0
NK52	0	0	0	0	0	0	0	0	0	0	0	0	0	0	0	0	0	0	0	0	0	0	0	0	0	0	0	0	0	0	0	0	0	0	0	0	0	0	0	0	0	0	0	0	0	0	0	0	0
NK20	0	0	0	0	0	0	0	0	0	0	0	0	0	0	0	0	0	0	0	0	0	0	0	0	0	0	0	0	0	0	0	0	0	0	0	0	0	0	0	0	302	0	0	0	0	0	0	0	0
Neg040	0	0	0	0	0	0	0	0	0	0	0	0	0	0	0	0	0	0	0	0	0	0	0	0	0	0	0	0	0	0	0	0	0	0	0	0	0	0	0	0	0	0	0	0	0	0	0	0	0
Neg026	0	0	0	0	0	0	0	0	0	0	0	0	0	0	0	0	0	0	0	0	0	0	0	0	0	0	0	0	0	0	0	0	0	0	0	0	0	0	0	0	0	0	0	0	0	0	0	0	0
NG20	0	0	0	0	0	0	0	0	0	0	0	0	0	0	0	0	0	0	0	0	0	0	0	0	0	0	0	0	0	0	0	0	0	0	0	0	0	0	0	0	0	0	0	0	0	843	0	0	0
NG31	0	0	3700	0	0	0	0	0	0	0	0	0	0	0	0	0	0	0	0	0	0	0	0	0	0	0	0	0	0	0	0	0	0	0	0	0	0	0	0	0	304	0	0	0	0	42	0	0	0
Neg005	0	0	773	838	0	0	0	0	0	0	0	0	0	0	0	0	0	0	0	0	0	0	0	0	0	0	0	0	0	0	0	0	168	0	0	0	0	0	0	0	0	0	0	0	0	559	0	0	0
Neg059	0	0	158574	2028	0	0	0	0	0	0	0	0	0	0	0	0	0	0	0	0	0	0	0	0	0	0	0	0	0	0	0	0	0	0	0	0	0	0	0	0	225	0	0	0	0	14072	0	710	1029
Neg071	0	0	0	0	0	0	0	0	0	0	0	0	0	0	0	0	0	0	0	0	0	0	0	0	0	0	0	0	0	0	0	0	0	0	0	0	0	0	0	0	0	0	0	0	0	0	0	0	0
Neg017	0	0	0	1133	0	0	0	0	0	0	0	0	0	0	0	0	0	0	0	0	0	0	0	0	0	0	0	0	0	0	0	0	0	0	0	0	0	0	0	0	0	0	0	0	0	0	0	0	0
Neg076	0	0	0	7092	0	0	0	0	0	0	0	0	0	0	0	0	0	0	0	0	0	0	0	0	0	0	1018	0	0	0	0	0	0	0	0	0	0	0	0	0	0	0	0	0	0	0	0	0	0
Neg092	0	0	877	0	0	0	325	0	0	0	0	0	0	0	0	0	0	0	0	0	0	0	0	0	0	0	0	0	0	0	0	0	0	0	0	0	0	0	0	0	4548	0	0	0	0	0	0	0	0
Neg056	0	0	0	0	0	0	0	0	0	0	0	0	0	0	0	0	0	0	0	0	0	0	0	0	0	0	0	0	0	0	0	0	0	0	0	0	0	0	0	0	0	0	0	0	0	420	0	0	0
Neg086	0	0	638	165	0	0	0	0	0	0	0	0	0	0	0	0	0	0	0	0	0	0	0	0	0	0	0	0	0	0	0	0	0	0	0	0	0	0	0	0	2353	0	0	0	0	176	0	0	0
Neg006	0	0	6429	16953	0	0	0	0	0	0	0	0	0	0	0	0	0	0	0	0	0	0	0	0	0	0	0	0	0	0	0	0	0	0	0	0	0	0	0	0	0	0	2065	0	0	1249	0	0	0
Neg088	0	0	0	0	0	0	0	0	0	0	0	0	0	0	0	0	0	0	0	0	0	0	0	0	0	0	0	0	0	0	0	0	0	0	0	0	0	0	0	0	61	0	0	0	0	0	0	0	0
Neg099	0	0	2897	0	0	0	0	0	0	0	0	0	0	0	0	0	0	0	0	0	0	0	0	0	0	0	0	0	0	0	0	0	0	0	0	0	0	0	0	0	0	0	0	0	0	0	0	0	0
Neg075	0	0	0	0	0	0	0	0	0	0	0	0	0	0	0	0	0	0	0	0	0	0	0	0	0	0	0	0	0	0	0	0	0	0	0	0	0	0	0	0	4511	0	0	0	0	0	0	0	0
Neg084	0	0	181786	83845	0	0	0	0	0	467	0	0	0	0	0	218	0	0	0	0	0	0	0	0	0	0	0	0	0	35446	0	0	1836	0	0	0	0	0	0	0	49258	0	0	0	0	66097	0	4225	0
Neg122	0	0	0	0	0	0	0	0	0	0	0	0	0	0	0	0	0	0	0	0	0	0	0	0	0	0	756	0	0	0	0	0	0	0	0	0	0	0	0	0	0	0	0	0	0	0	0	0	0
Neg058	0	0	103981	0	0	0	0	0	0	0	0	0	0	0	0	0	0	0	0	0	0	0	0	0	0	0	0	0	0	0	0	0	0	0	0	0	0	0	0	0	4522	0	0	0	0	13182	0	5531	0
Neg041	0	0	0	0	0	0	0	0	0	0	0	0	0	0	0	0	0	0	0	0	0	0	0	0	0	0	0	0	0	0	0	0	0	0	0	0	0	0	0	0	3944	0	0	0	0	0	0	0	0
Neg010	0	0	13158	28130	0	0	0	0	0	0	0	0	0	0	0	0	0	0	0	0	0	0	0	0	0	0	0	0	0	0	0	0	1332	0	0	0	0	0	0	0	0	0	0	0	0	5236	1008	0	0
Neg051	0	0	14753	5018	0	0	0	0	0	0	0	0	0	0	0	0	0	0	0	0	0	0	0	0	0	0	613	0	0	0	0	0	1503	0	0	0	0	0	0	0	0	0	0	0	0	1786	0	0	0
NK92	0	0	0	1950	0	0	0	0	0	0	0	0	0	0	0	0	0	0	0	0	0	0	0	0	0	0	0	0	0	0	0	0	0	0	0	0	0	0	0	0	0	0	0	0	0	0	0	0	0
NK76	0	0	0	0	0	0	0	0	0	0	0	0	0	1421	0	0	0	0	0	0	0	0	0	0	0	0	0	0	0	0	0	0	0	0	0	0	0	0	0	0	0	0	0	0	0	0	0	0	0
NK96	0	0	2727	2599	0	0	0	0	0	0	0	2778	0	3161	0	0	0	0	0	0	0	0	0	0	0	0	593	0	0	12089	215	0	0	0	0	0	0	0	0	0	14594	0	0	0	0	4825	0	0	0
N450	0	0	1369	0	0	0	0	0	0	0	0	0	0	0	0	0	0	0	0	0	0	0	0	0	0	0	0	0	0	0	0	0	0	0	0	0	0	0	0	0	1714	0	0	0	0	0	0	0	0
NK91	0	0	0	1808	0	0	0	0	0	0	0	0	0	0	0	0	0	0	0	0	0	0	0	0	0	0	0	0	0	0	0	0	0	0	0	0	0	0	0	0	0	0	0	0	0	0	0	0	0
Neg465	0	0	1824	89	0	0	0	0	0	0	0	0	0	0	0	0	0	0	0	0	0	0	0	0	0	0	0	0	0	0	0	0	0	0	0	0	0	0	0	0	0	0	0	0	0	0	0	0	0
Neg108	0	0	0	0	0	0	0	0	0	0	0	0	0	0	0	0	0	0	0	0	0	0	0	0	0	0	0	0	0	0	0	0	0	0	0	0	0	0	0	0	0	0	0	0	0	0	0	0	0
X463N	0	0	360	116	0	0	0	0	0	0	0	0	0	0	0	0	0	0	0	0	0	0	0	0	0	0	0	0	0	0	0	0	0	0	0	0	0	0	0	0	0	0	0	0	0	0	0	0	0
Neg116	0	0	16681	5583	0	0	0	0	0	0	0	0	0	0	0	0	0	0	0	0	0	0	0	0	0	0	0	0	0	0	0	0	0	0	0	0	0	0	0	0	0	0	0	0	0	2895	0	0	170
BL_114	0	0	0	0	0	0	0	0	0	0	0	0	0	0	0	0	0	0	0	0	0	0	0	0	0	0	0	0	0	0	0	0	0	0	0	0	0	0	0	0	0	0	0	0	0	0	0	0	0
BL_239	0	0	8330	4308	0	0	0	0	0	0	0	61	0	108	0	0	0	0	0	0	0	0	0	0	0	0	0	0	0	0	0	0	0	0	0	0	0	0	0	0	113	0	0	0	0	83	0	0	0
BL_115	0	0	0	3861	0	0	0	0	0	0	0	0	0	383	0	0	0	0	0	0	0	0	0	0	0	0	0	0	0	0	0	0	0	0	0	0	0	0	0	0	0	0	0	0	0	0	0	0	0
NG030	0	0	0	930	0	0	0	0	0	0	0	0	0	0	0	0	0	0	0	0	0	0	0	0	0	0	0	0	0	0	0	0	0	0	0	0	0	0	0	0	0	0	0	0	0	0	0	0	0
Neg046	0	0	0	0	0	0	0	0	0	0	0	0	0	0	0	0	0	0	0	0	0	0	0	0	0	0	0	0	0	0	0	0	0	0	0	0	0	0	0	0	0	0	0	0	0	0	0	0	0
Neg103	0	0	840	0	0	0	0	0	0	0	0	0	0	0	0	0	0	0	0	0	0	0	0	0	0	0	0	0	0	0	0	0	350	0	0	0	0	0	0	0	0	0	0	0	0	0	0	0	0
BL_222	0	0	0	0	0	0	0	0	0	0	0	0	0	0	0	0	0	0	0	0	0	0	0	0	0	0	1322	0	0	0	0	0	0	0	0	0	0	0	0	0	0	0	0	0	0	0	0	0	0
BL_106	0	0	0	0	0	0	0	0	0	0	0	0	0	0	0	0	0	0	0	0	0	0	0	0	0	0	0	0	0	0	0	0	0	0	0	0	0	0	0	0	0	0	0	0	0	0	0	0	0
BL_021	0	0	11846	2279	0	0	0	0	0	0	0	0	0	0	0	0	0	0	0	0	0	0	0	0	0	0	0	0	0	0	0	0	620	0	0	0	0	0	0	0	0	0	0	0	0	1182	0	0	0
BL_019	0	0	20719	9772	0	0	4927	0	0	0	0	0	0	0	0	0	5124	773	0	7478	0	0	0	0	0	0	515	0	0	0	0	0	0	0	0	0	0	0	0	0	0	0	0	152	0	0	0	0	0
BL_223	0	0	175	339	0	0	0	0	0	0	0	0	0	0	0	0	0	0	0	0	0	0	0	0	0	0	0	0	0	0	0	0	0	0	0	0	0	0	0	0	0	0	0	0	0	0	0	0	0
BL_007	0	0	0	0	0	0	0	0	0	0	0	0	0	0	0	0	0	0	0	0	0	0	0	0	0	0	0	0	0	0	0	0	0	0	0	0	0	0	0	0	0	0	5855	0	0	0	0	0	0
BL_149	0	0	0	0	0	0	0	0	0	0	0	0	0	0	0	0	0	0	0	0	0	0	0	0	0	0	0	0	0	0	0	0	0	0	0	0	0	0	0	0	0	0	306	0	0	0	0	0	0
BL_020	0	0	0	0	0	0	0	0	0	0	0	0	0	0	0	0	0	0	0	0	0	0	0	0	0	0	0	0	0	0	0	0	0	0	0	0	0	0	0	0	0	0	0	0	0	0	0	0	0
BL_009	0	0	0	1888	0	0	0	0	0	0	0	0	0	0	0	0	0	0	0	0	0	0	0	0	0	0	0	0	0	240188	0	0	0	0	0	0	0	0	0	0	0	0	0	0	0	0	0	0	0
BL_139	0	0	2621	0	0	0	0	0	0	0	0	0	0	0	0	0	0	0	0	0	0	0	0	0	211	0	0	0	0	0	0	0	0	0	0	0	0	0	0	0	0	0	4231	0	0	1275	0	0	0
NG06	0	0	15290	8124	0	0	0	0	0	0	0	0	0	0	0	0	0	0	0	0	0	0	0	0	0	0	0	0	0	0	0	0	0	0	0	0	0	0	0	0	2656	0	0	0	0	0	0	0	0
NG10	0	0	6667	0	0	0	0	0	0	0	0	0	0	0	0	0	0	0	0	0	0	0	0	0	0	0	0	0	0	0	0	0	0	0	0	0	0	0	0	0	0	0	12531	0	0	20	0	0	0
BL_226	0	0	0	0	0	0	0	0	0	0	0	0	0	0	0	0	0	1563	0	0	0	0	0	0	0	0	0	0	0	0	0	0	0	0	0	0	0	0	0	0	0	0	39950	0	0	0	0	0	0
BL_206	0	0	12700	11308	0	0	2991	0	0	0	0	0	0	0	0	0	0	0	0	0	0	0	0	0	0	0	72	0	0	0	0	0	0	0	0	0	0	0	0	0	0	0	0	0	0	0	0	0	0
NG01	0	0	0	0	0	0	0	0	0	0	0	0	0	0	0	0	0	0	0	0	0	0	0	0	0	0	0	0	0	0	0	0	0	0	0	0	0	0	0	0	0	0	0	0	0	0	0	0	0
NG17	0	0	11410	0	0	0	1539	0	0	0	0	0	0	0	0	0	64665	0	155	167233	572403	5628	7630	0	1277	0	0	0	0	0	0	0	4892	0	0	0	0	0	0	0	0	0	486	0	0	25418	0	0	5845
NG30	0	0	0	0	0	0	0	0	0	0	0	0	0	0	0	0	0	0	0	0	0	0	0	0	0	0	0	0	0	0	0	0	0	0	0	0	0	0	0	0	0	0	0	0	0	0	0	0	0
Neg030	0	0	0	0	0	0	0	0	0	0	0	0	0	0	0	0	0	0	0	0	0	0	0	0	0	0	0	0	0	0	0	0	0	0	0	0	0	0	0	0	0	0	0	0	0	0	0	0	0
NK83	0	0	0	0	0	0	0	0	0	0	0	0	0	0	0	0	0	0	0	0	0	0	0	0	0	0	0	0	0	0	0	0	0	0	0	0	0	0	0	0	0	0	413	0	0	0	0	0	0
NK55	0	0	0	0	0	0	0	0	0	0	0	0	0	2176	73	0	0	0	0	0	0	0	0	0	0	0	0	0	0	0	0	0	0	0	0	0	0	0	0	0	0	0	0	0	0	0	0	0	0
Neg023	0	0	0	0	0	0	0	0	0	0	0	0	0	0	0	0	0	0	0	0	0	0	0	0	0	0	0	0	0	0	0	0	0	0	0	0	0	0	0	0	0	0	0	0	0	0	0	0	0
NG028	0	0	0	0	0	0	0	0	0	0	0	0	0	0	0	0	0	0	0	0	0	0	0	0	0	0	0	0	0	0	0	0	0	0	0	0	0	0	0	0	0	0	0	0	0	0	0	0	0
NG19	0	0	0	0	0	0	0	0	0	0	0	0	0	0	0	0	0	0	0	0	0	0	0	0	0	0	0	0	0	0	0	0	0	0	0	0	0	0	0	0	0	0	0	0	0	0	0	0	0
Neg028	0	0	1308	23533	0	0	0	0	0	0	0	0	0	0	0	0	0	0	0	0	0	0	0	0	0	0	0	0	0	0	0	0	0	0	0	0	0	0	0	0	0	0	0	0	0	0	0	0	0
Neg053	0	0	0	0	0	0	0	0	0	0	0	0	0	0	0	0	0	0	0	0	0	0	0	0	0	0	0	0	0	0	0	0	0	0	0	0	0	0	0	0	0	0	0	0	0	0	0	0	0
Neg013	0	0	13193	48498	0	0	0	0	0	0	0	0	0	0	0	0	0	0	0	0	0	0	0	0	0	0	0	0	0	0	0	0	0	0	0	0	0	0	0	0	0	0	0	0	0	5749	0	0	0
Neg070	0	0	0	0	0	0	0	0	0	0	0	0	0	0	0	0	0	0	0	0	0	0	0	0	0	0	0	0	0	0	0	0	0	0	0	0	0	0	0	0	0	0	0	0	0	0	0	0	0
Neg004	0	0	0	0	0	0	0	0	0	0	0	0	0	0	0	0	0	0	0	0	0	0	0	0	0	0	0	0	0	0	0	0	0	0	0	0	0	0	0	0	0	0	0	0	0	0	0	0	0
Neg121	0	0	0	165	0	0	0	0	0	0	0	0	0	0	0	0	0	0	0	0	0	0	0	0	0	0	0	0	0	0	0	0	0	0	0	0	0	0	0	0	0	0	0	0	0	0	0	0	0
Neg014	0	0	0	0	0	0	0	0	0	0	0	0	0	0	0	0	0	0	0	0	0	0	0	0	0	0	636	0	0	0	0	0	0	0	0	0	0	0	0	0	0	0	0	0	0	0	0	0	0
Neg067	0	0	9580	0	0	0	0	0	0	299	0	0	0	143	0	0	0	0	0	0	0	0	0	0	0	0	859	0	0	0	0	0	356	0	0	0	0	0	0	0	0	0	3007	0	0	1323	0	0	0
Neg016	0	0	611	0	0	0	0	0	0	0	0	0	0	0	0	0	0	0	0	0	0	0	0	0	0	0	0	0	0	0	0	0	0	0	0	0	0	0	0	0	0	0	11020	0	0	0	0	0	0
Neg047	0	0	4093	2372	0	0	0	0	0	0	0	0	0	0	0	0	0	0	0	0	0	0	0	0	0	0	669	0	0	0	0	0	0	0	0	0	0	0	0	0	0	0	13185	0	0	3722	0	0	47
Neg126	0	0	0	0	0	0	0	0	0	0	0	0	0	0	0	0	0	0	0	0	0	0	0	0	0	0	0	0	0	754	0	0	0	0	0	0	0	0	0	0	0	0	0	0	0	0	0	0	0
Neg045	0	0	0	0	0	0	0	0	0	0	0	0	0	0	0	0	0	0	0	0	0	0	0	0	0	0	0	0	0	0	0	0	0	0	0	0	0	0	0	0	0	0	0	0	0	2727	0	0	0
Neg081	0	0	0	0	0	0	0	0	0	0	0	0	0	0	0	0	0	0	0	0	0	0	0	0	0	0	0	0	0	0	0	0	0	0	0	0	0	0	0	0	0	0	0	0	0	0	0	0	0
NK90	0	0	0	0	0	0	0	0	0	0	0	0	0	0	0	0	0	0	0	0	0	0	0	0	0	0	2664	0	0	0	0	0	0	0	0	0	0	0	0	0	0	0	0	0	0	0	0	0	0
Neg143	0	0	133308	12764	0	0	0	0	0	0	0	0	0	0	0	134	0	0	0	0	0	0	0	0	433	0	0	0	0	0	0	0	0	0	0	0	0	0	0	0	0	0	3191	0	0	10884	0	0	404
Neg110	0	0	0	0	0	0	0	0	0	0	0	0	0	0	0	0	0	0	0	0	0	0	0	0	0	0	0	0	0	0	0	0	0	0	0	0	0	0	0	0	0	0	0	0	0	0	0	0	0
Neg120	0	0	6551	0	0	0	0	0	0	0	0	0	0	0	0	0	0	0	0	0	0	0	0	0	0	0	0	0	0	0	0	0	0	0	0	0	0	0	0	0	0	0	2417	0	348	146	0	0	0
BL_025	0	0	0	0	0	0	0	0	0	0	0	0	0	0	0	0	0	0	0	0	0	0	0	0	0	0	0	0	0	0	0	0	0	0	0	0	0	0	0	0	897	0	0	0	0	0	0	0	0
BL_235	0	0	318	0	0	0	0	0	0	0	0	0	0	0	0	0	0	0	0	0	0	0	0	0	0	0	0	0	0	0	0	0	0	0	0	0	0	0	0	0	0	0	0	0	0	0	0	0	0
BL_005	0	0	0	1662	0	0	0	0	0	0	0	0	0	0	0	0	0	0	0	0	0	0	0	0	72	0	0	0	0	0	0	0	57	0	0	0	0	0	0	0	3738	0	0	0	0	3405	0	0	0
BL_008	0	0	102984	902	0	0	0	0	0	0	0	0	0	0	0	313	0	0	0	0	0	0	0	0	0	0	0	0	0	0	0	0	0	0	0	0	0	0	0	0	0	0	13448	0	0	2092	0	0	0
BL_010	0	0	0	0	0	0	0	0	0	0	0	0	0	0	0	0	0	0	0	0	0	0	0	0	0	0	0	0	0	0	0	0	0	0	0	0	0	0	0	0	613	0	0	0	0	0	0	0	0
BL_004	0	0	0	9997	0	0	0	0	0	0	0	0	0	0	0	0	0	0	0	0	0	0	0	0	0	0	0	0	0	36	0	0	0	0	0	0	0	0	0	0	0	0	0	0	0	0	0	0	0
BL_218	0	0	0	0	0	0	0	0	0	0	0	0	0	0	0	0	0	0	0	0	0	0	0	0	0	0	0	0	0	0	0	0	0	0	0	0	0	0	0	0	0	0	0	0	0	0	0	0	0
BL_011	43	0	0	3049	63	0	0	0	0	91	0	3917	0	0	0	0	0	0	0	0	0	0	0	0	0	0	154	0	0	0	0	0	0	0	0	0	0	0	0	0	0	0	0	0	0	0	0	0	0
BL_241	0	0	203	110	0	0	0	0	0	0	0	1012	0	2656	0	0	0	0	0	0	0	0	0	0	0	0	0	0	0	0	0	0	0	0	0	0	0	0	1772	0	561	0	0	0	0	0	0	0	0
BL_116	0	0	0	411	0	0	0	0	0	0	0	0	0	0	0	0	0	0	0	0	0	0	0	0	0	0	0	0	0	0	0	0	0	0	0	0	0	0	0	0	0	0	0	0	0	0	0	0	0
BL_230	0	0	0	0	0	0	0	0	0	0	0	0	0	0	0	0	0	0	0	0	0	0	0	0	0	0	0	0	0	0	0	0	0	0	0	0	0	0	0	0	12622	0	0	0	0	0	0	0	0
BL_031	0	0	0	0	0	0	0	0	0	0	0	0	0	0	0	0	0	0	0	0	0	0	0	0	0	0	0	0	0	0	0	0	0	0	0	0	0	0	0	0	3529	0	0	0	0	0	0	0	0
BL_003	0	0	0	0	0	0	0	0	0	0	0	0	0	0	0	0	0	0	0	0	0	0	0	0	0	0	882	0	0	0	0	0	0	0	0	0	0	0	0	0	914	0	0	0	0	0	0	0	0
BL_201	0	0	0	12219	0	0	0	0	0	0	0	0	0	0	0	0	0	0	0	0	0	0	0	0	0	0	0	0	0	1142	0	0	0	0	0	0	0	0	0	0	5072	0	0	0	0	0	0	0	0
BL_012	0	0	0	112	0	0	0	0	0	0	0	0	0	0	0	0	0	0	0	0	0	0	0	0	0	0	0	0	0	0	0	0	0	0	0	0	0	0	0	0	724	0	0	0	0	0	0	0	0
BL_191	0	0	0	3439	0	0	0	0	0	0	0	0	0	0	0	0	0	0	0	0	0	0	0	0	0	0	368	0	0	0	0	0	0	0	0	0	0	0	0	0	685	0	0	0	0	0	0	0	0
BL_233	0	0	0	0	0	0	0	0	0	0	0	0	0	0	0	0	0	0	0	0	0	0	0	0	0	0	1077	0	0	0	0	0	0	0	0	0	0	0	0	0	3525	0	0	0	0	0	0	0	0
BL_016	0	0	0	2066	0	0	0	0	0	0	0	0	0	0	0	0	0	0	0	0	0	0	0	0	0	0	76	0	0	0	0	0	0	0	0	0	0	0	0	0	2330	0	0	0	0	0	0	0	0
BL_018	0	0	0	0	0	0	0	0	0	0	0	0	0	0	0	0	0	0	0	0	0	0	0	0	0	0	0	0	0	0	0	0	0	0	0	0	0	0	0	0	0	0	0	0	0	0	0	0	0
BL_026	0	0	0	0	0	0	0	0	0	0	0	0	0	0	0	0	0	0	0	0	0	0	0	0	0	0	0	0	0	0	0	0	0	0	0	0	0	0	0	0	2978	0	0	0	0	0	0	0	0
BL_215	0	0	0	0	0	0	0	0	0	0	0	0	0	0	0	0	0	0	0	0	0	0	0	0	0	0	0	0	0	0	0	0	0	0	0	0	0	0	0	0	0	0	0	0	0	0	0	0	0
BL_027	0	0	6489	2695	0	0	0	0	0	0	0	0	0	0	0	0	0	0	0	0	0	0	0	0	0	0	0	0	0	0	0	0	0	0	0	0	0	0	1398	1339	1822	0	0	0	0	0	0	0	0
BL_017	0	0	0	0	0	0	0	0	0	0	0	0	0	0	0	0	0	0	0	0	0	0	0	0	0	0	0	0	0	0	0	0	0	0	0	0	0	0	0	0	0	0	0	0	0	0	0	0	0
BL_134	0	0	0	626	0	0	0	0	0	0	0	0	0	0	0	0	0	0	0	0	0	0	0	0	0	0	0	0	0	0	0	0	0	0	0	0	0	0	0	0	528	0	0	0	0	0	0	0	0
BL_030	0	0	0	1377	0	0	0	0	0	0	0	0	0	0	0	0	0	0	0	0	0	0	0	0	0	0	0	0	0	0	0	0	0	0	0	0	0	0	0	0	10843	0	0	0	0	0	0	0	0
BL_024	0	1847	2283	0	421	0	0	0	0	0	0	0	0	0	0	0	0	0	0	0	0	0	0	0	0	0	0	0	0	0	0	0	0	0	0	0	0	0	0	0	0	0	0	0	0	0	0	0	0
NG28	0	0	0	813	0	0	0	0	0	0	0	0	0	0	0	0	0	0	0	0	0	0	0	0	0	0	209	0	0	0	0	0	0	0	0	0	0	0	0	0	0	0	0	0	0	0	0	0	0
Neg038	0	0	8649	2105	0	0	0	0	0	0	0	0	0	0	0	0	0	0	0	0	0	0	0	0	0	0	0	0	0	0	0	0	0	0	0	0	0	0	0	0	0	0	0	0	0	0	0	0	0
NG09	0	0	0	0	0	0	0	0	0	0	0	0	0	0	0	0	0	0	0	0	0	0	0	0	0	0	0	0	0	0	0	0	0	0	0	0	0	0	0	0	879	0	0	0	0	0	0	0	0
NG08	0	0	15758	0	0	0	0	0	0	0	0	0	0	0	0	0	0	0	0	0	0	0	0	0	341	0	0	0	0	0	0	0	0	0	0	0	0	0	0	0	5818	0	0	0	0	1207	0	0	0
NG029	0	0	0	0	0	0	0	0	0	0	0	0	0	0	0	0	0	0	0	0	0	0	0	0	0	0	0	0	0	0	0	0	0	0	0	0	0	0	0	0	3221	0	0	0	0	0	0	0	0
NG020	0	0	0	0	0	0	0	0	0	0	0	0	0	0	0	0	0	0	0	0	0	0	0	0	0	0	296	0	0	0	0	0	0	0	0	0	0	0	0	0	0	0	0	0	0	0	0	0	0
NG07	0	0	772	0	0	0	0	0	0	0	0	0	0	0	0	0	0	0	0	0	0	0	0	0	0	0	0	0	0	0	0	0	0	0	0	0	0	0	0	0	0	0	0	0	0	0	0	0	0
Neg029	0	0	0	0	0	0	0	0	0	0	0	0	0	0	0	0	0	0	0	0	0	0	0	0	0	0	73	0	0	3991	0	0	0	0	0	0	0	0	0	0	0	0	0	0	0	0	0	0	0
NG21	0	0	0	641	0	0	0	0	0	0	0	0	0	0	0	0	0	0	0	0	0	0	0	0	0	0	0	0	0	0	0	0	0	0	0	0	0	0	0	0	0	0	0	0	0	0	0	0	0
NG025	0	0	0	0	0	0	0	0	0	0	0	0	0	0	0	0	0	0	0	0	0	0	0	0	0	0	0	0	0	0	0	0	0	0	0	0	0	0	0	0	0	0	0	0	0	0	0	0	0
NG021	0	0	0	6152	0	0	0	0	0	0	0	0	0	0	0	0	0	0	0	0	0	0	0	0	0	0	0	0	0	0	0	0	0	0	0	0	0	0	0	0	4590	0	0	0	0	0	0	0	0
Neg027	0	0	0	1632	0	0	0	0	0	0	0	0	0	0	0	0	0	0	0	0	0	0	0	0	0	0	0	0	0	37	0	0	0	0	0	0	0	0	0	0	6491	0	0	0	0	0	0	0	0
NK53	0	0	0	0	0	0	0	0	0	0	0	0	0	0	0	0	0	0	0	0	0	0	0	0	0	0	0	0	0	0	0	0	0	0	0	0	0	0	0	0	0	0	0	0	0	0	0	0	0
NK82	0	0	0	0	0	0	0	0	0	0	0	0	0	0	0	0	0	0	0	0	0	0	0	0	0	0	0	0	0	0	0	0	0	0	0	0	0	0	0	0	0	0	0	0	0	0	0	0	0
NK54	0	0	0	0	0	0	0	0	0	0	0	0	0	0	0	0	0	0	0	0	0	0	0	0	0	0	0	0	0	0	0	0	0	0	0	0	0	0	0	0	2949	0	0	0	0	0	0	0	0
Neg036	0	0	0	0	0	0	0	0	0	0	0	0	0	0	0	0	0	0	0	0	0	0	0	0	0	0	0	0	0	0	0	0	0	0	0	0	0	0	0	0	523	0	0	0	0	0	0	0	0
NG34	0	0	0	5932	0	0	0	0	0	0	0	0	0	0	0	0	0	0	0	0	0	0	0	0	0	0	0	0	0	0	0	0	0	0	0	0	0	0	0	0	3248	0	0	0	0	0	0	0	0
Neg039	0	0	0	0	0	0	0	0	0	0	0	0	0	0	0	0	0	0	0	0	0	0	0	0	0	0	0	0	0	0	0	0	0	0	0	0	0	0	0	0	0	0	0	0	0	0	0	0	0
Neg037	0	0	0	0	0	0	0	0	0	0	0	0	0	0	0	0	0	0	0	0	0	0	0	0	0	0	0	0	0	0	0	0	0	0	0	0	0	0	0	0	1232	0	0	0	0	0	0	0	0
Neg035	0	0	0	0	0	0	0	0	0	0	0	0	0	596	0	0	0	0	0	0	0	0	0	0	0	0	0	0	0	0	0	0	0	0	0	0	0	0	0	0	0	0	0	0	0	0	0	0	0
NG26	0	0	0	0	0	0	0	0	0	0	0	0	0	0	0	0	0	0	0	0	0	0	0	0	0	0	0	0	0	0	0	0	0	0	0	0	0	0	0	0	2234	0	0	0	0	0	0	0	0
NG14	0	0	0	3947	0	0	0	0	0	0	0	0	0	0	0	0	0	0	0	0	0	0	0	0	0	0	0	0	0	0	0	0	0	0	0	0	0	0	0	0	249	0	0	0	0	0	0	0	0
Neg031	0	0	0	0	0	0	0	0	0	0	0	0	0	0	0	0	0	0	0	0	0	0	0	0	0	0	0	0	0	0	0	0	0	0	0	0	0	0	0	0	2465	0	0	0	0	0	0	0	0
NG03	0	0	0	0	0	0	0	0	0	0	0	0	0	0	0	0	0	0	0	0	0	0	0	0	0	0	0	0	0	0	0	0	0	0	0	0	0	0	0	0	0	0	0	0	0	0	0	0	0
Neg087	0	0	0	0	0	0	0	0	0	0	0	0	0	0	0	0	0	0	0	0	0	0	0	0	0	0	0	0	0	0	0	0	0	0	0	0	0	0	0	0	0	0	0	0	0	0	0	0	0
Neg052	0	0	0	0	0	0	0	0	0	0	0	0	0	0	0	0	0	0	0	0	0	0	0	0	0	0	0	0	0	36	0	0	0	0	0	0	0	0	0	0	17194	0	0	0	0	0	0	0	0
Neg054	0	0	0	2276	0	0	0	0	0	0	0	0	0	0	0	0	0	0	0	0	0	0	0	0	0	0	0	0	0	0	0	0	0	0	0	0	0	0	0	0	1916	0	0	0	0	0	0	0	0
Neg082	0	0	0	3755	0	0	0	0	0	0	0	0	0	0	0	0	0	0	0	0	0	0	0	0	0	0	74	0	0	0	0	0	0	0	0	0	0	0	0	0	13747	0	0	0	0	0	0	0	0
Neg001	0	0	452	18520	0	0	0	0	0	0	0	0	0	0	0	0	0	0	0	0	0	0	0	0	0	0	0	0	0	0	0	0	0	0	0	0	0	0	0	0	0	0	0	0	0	0	0	0	0
X306	0	0	0	0	0	0	0	0	0	0	0	0	0	0	0	0	0	0	0	0	0	0	0	0	0	0	0	0	0	0	0	0	0	0	0	0	0	0	0	0	0	0	0	0	0	0	0	0	0
Neg074	0	0	0	0	0	0	0	0	0	0	0	0	0	0	0	0	0	0	0	0	0	0	0	0	0	0	0	0	0	0	0	0	0	0	0	0	0	0	0	0	23209	0	0	0	0	0	0	0	0
Neg042	0	0	91639	1325440	0	0	0	0	0	0	0	0	0	0	0	89	0	0	0	0	0	0	0	0	0	255	926	0	492	123349	0	0	0	0	0	0	0	0	0	0	570062	0	0	0	0	53406	0	990	0
Neg003	0	0	2689	0	0	0	0	0	0	0	0	119	0	206	0	0	0	0	0	0	0	0	0	0	0	0	0	0	0	0	0	0	140	0	0	0	0	0	0	0	0	0	0	0	0	0	0	0	0
Neg018	0	0	0	0	0	0	0	0	0	0	0	0	0	0	0	0	0	0	0	0	0	0	0	0	0	0	0	0	0	0	0	0	0	0	0	0	0	0	0	0	0	0	0	0	0	122	0	0	0
Neg083	0	0	0	0	0	0	0	0	0	0	0	0	0	0	0	0	0	0	0	0	0	0	0	0	0	0	646	0	0	625	0	0	0	0	0	0	0	0	0	0	0	0	0	0	0	0	0	0	0
Neg061	0	0	0	0	0	0	0	0	0	0	0	0	0	0	0	0	0	0	0	0	0	0	0	0	0	0	0	0	0	0	0	0	0	0	0	0	0	0	0	0	0	0	0	0	0	0	0	0	0
Neg098	0	0	0	774	0	0	0	0	0	0	0	0	0	0	0	0	0	0	0	0	0	0	0	0	0	0	431	0	0	0	0	0	0	0	0	0	0	0	0	0	0	0	0	0	0	578	0	0	0
Neg097	0	0	0	0	0	0	0	0	0	0	0	0	0	0	0	0	0	0	0	0	0	0	0	0	0	0	0	0	0	0	0	0	0	0	0	0	0	0	0	0	6060	0	0	0	0	0	0	0	0
Neg012	0	0	0	0	0	0	0	0	0	0	0	0	0	0	0	0	0	0	0	0	0	0	0	0	0	0	0	0	0	0	0	0	0	0	0	0	0	0	0	0	123	0	0	0	0	0	0	0	0
X303	0	0	0	0	0	0	0	0	0	0	0	0	0	0	0	0	0	0	0	0	0	0	0	0	0	0	0	0	0	0	0	0	0	0	0	0	0	0	0	0	3235	0	0	0	0	0	0	0	0
Neg094	0	0	0	0	0	0	0	0	0	0	0	0	0	0	0	0	0	0	0	0	0	0	0	0	0	0	0	0	0	0	0	0	0	0	0	0	0	0	0	0	1995	0	0	0	0	0	0	0	0
Neg009	0	0	1740	8433	0	0	0	0	0	0	0	0	0	0	0	0	0	0	0	0	0	0	0	0	0	0	0	0	0	698	0	0	0	0	0	0	0	0	0	0	25282	0	0	0	0	973	0	0	0
NK37	0	0	0	0	0	0	0	0	0	0	0	0	0	0	0	0	0	0	0	0	0	0	0	0	0	0	0	0	0	0	0	0	0	0	0	0	0	0	0	0	50014	0	0	0	0	0	0	0	0
Neg452	0	0	0	0	0	0	0	0	0	0	0	0	0	0	0	0	0	0	0	0	0	0	0	0	0	0	0	0	0	0	0	0	0	0	0	0	0	0	0	0	0	0	0	0	0	0	0	0	0
X459N	0	0	145	0	0	0	0	0	0	0	0	0	0	417	0	0	0	0	0	0	0	0	0	0	0	0	0	0	0	0	0	0	0	0	0	0	0	0	0	0	0	0	0	0	0	1524	0	0	0
Neg150	0	0	0	276	0	0	0	0	0	0	0	0	0	0	0	0	0	0	0	0	0	0	0	0	0	0	0	0	0	0	0	0	0	0	0	0	0	0	0	0	0	0	0	0	0	0	0	0	0
Neg079	0	0	6627	9293	0	0	0	0	0	0	0	0	0	0	0	0	0	0	0	0	0	0	0	0	0	0	0	0	0	0	0	0	0	0	0	0	0	0	0	0	0	0	0	0	0	7393	0	0	0
Neg102	0	0	0	0	0	0	0	0	0	0	0	0	0	0	0	0	0	0	0	0	0	0	0	0	0	0	0	0	0	0	0	0	0	0	0	0	0	0	0	0	1846	0	0	0	0	0	0	0	0
Neg113	0	0	0	0	0	0	0	0	0	0	0	0	0	0	0	0	0	0	0	0	0	0	0	0	0	0	1430	0	0	0	0	0	0	0	0	0	0	0	0	0	2136	0	0	0	0	0	0	0	0
Neg133	0	0	0	0	0	0	0	0	0	0	0	0	0	0	0	0	0	0	0	0	0	0	0	0	0	0	721	0	0	0	0	0	0	0	0	0	0	0	0	0	695	0	0	0	0	0	0	0	0
NK93	0	0	0	0	0	0	0	0	0	0	0	0	0	0	0	0	0	0	0	0	0	0	0	0	0	0	0	0	0	0	0	0	0	0	0	0	0	0	0	0	0	0	0	0	0	0	0	0	0
NK457	0	0	4095	0	0	0	0	0	0	0	0	0	0	0	0	0	0	0	0	0	0	0	0	0	0	0	0	0	0	0	0	0	0	0	0	0	0	0	0	0	0	0	0	0	0	0	0	0	0
Neg111	0	0	0	0	0	0	0	0	0	0	0	0	0	0	0	0	0	0	0	0	0	0	0	0	0	0	0	0	0	0	0	0	0	0	0	0	0	0	0	0	0	0	0	0	0	0	0	0	0
Neg142	0	0	0	0	0	0	0	0	0	0	0	0	0	0	0	0	0	0	0	0	0	0	0	0	0	0	0	0	0	0	0	0	0	0	0	0	0	0	0	0	1959	0	0	0	0	0	0	0	0
Neg109	0	0	0	0	0	0	0	0	0	0	0	0	0	0	0	0	93951	0	0	0	0	0	0	0	0	0	1158	0	0	0	0	0	0	3930	0	0	0	0	0	0	0	0	0	0	0	0	0	0	0
Neg135	0	0	0	0	0	0	0	0	0	0	0	0	0	0	0	0	0	0	0	0	0	0	0	0	0	0	0	0	0	0	0	0	0	0	0	0	0	0	0	0	778	0	0	0	0	0	0	0	0
X458Neg	0	0	0	2878	0	0	0	0	0	0	0	0	0	0	0	0	0	0	0	0	0	0	0	0	0	0	0	0	0	0	0	0	0	0	0	0	0	0	0	0	3791	0	0	0	0	0	0	0	0
BL_022	0	0	1296	0	0	0	0	0	0	0	0	0	0	0	0	0	0	0	0	0	0	0	0	0	0	0	0	0	0	0	0	0	0	0	0	0	0	0	0	0	0	0	0	0	0	0	0	0	0
BL_221	0	0	0	0	0	0	0	0	0	0	0	0	0	0	0	0	0	0	0	0	0	0	0	0	0	0	0	0	0	0	0	0	0	0	0	0	0	0	0	0	0	0	0	0	0	0	0	0	0
BL_015	0	0	0	227	0	0	0	0	0	0	0	0	0	0	0	0	0	0	0	0	0	0	0	0	0	0	0	0	0	0	0	0	0	0	0	0	0	0	0	0	0	0	0	0	0	0	0	0	0
BL_228	0	0	0	0	0	0	0	0	0	0	0	0	0	0	0	0	0	0	0	0	0	0	0	0	0	0	0	0	0	0	0	0	0	0	0	0	0	0	0	0	0	0	701	0	0	0	0	0	0
BL_121	0	0	0	194	0	0	0	0	0	0	0	0	0	0	0	0	0	0	0	0	0	0	0	0	0	0	0	0	0	4153	0	0	0	0	0	0	0	0	0	0	529	0	0	0	0	0	0	0	0
BL_138	0	0	0	0	0	0	0	0	0	0	0	0	0	0	0	0	0	0	0	0	0	0	0	0	0	0	0	0	0	0	0	0	0	0	0	0	0	0	0	0	0	0	0	0	0	0	0	0	0
BL_143	0	0	0	0	0	0	0	0	0	0	0	0	0	0	0	0	0	0	0	0	0	0	0	0	0	0	0	0	0	0	0	0	0	0	0	0	0	0	0	0	0	0	0	0	0	0	0	0	0
BL_023	0	0	0	0	0	0	0	0	0	0	0	0	0	0	0	0	0	0	0	0	0	0	0	0	0	0	0	0	0	0	0	0	0	0	0	0	0	0	0	0	400	0	0	0	0	0	0	0	0
BL_217	0	0	0	0	0	0	0	0	0	0	0	0	0	0	0	0	0	0	0	0	0	0	0	0	0	0	0	0	0	0	0	0	0	0	0	0	0	0	0	0	0	0	0	0	0	0	0	0	0
BL_203	0	0	0	0	0	0	0	0	0	0	0	0	0	0	0	0	0	0	0	0	0	0	0	0	0	0	0	0	0	0	0	0	0	0	0	0	0	0	0	0	0	0	0	0	0	0	0	0	0
BL_208	0	0	563	2206	0	0	0	0	0	0	0	0	0	0	0	0	0	0	0	0	0	0	0	0	0	0	0	0	0	0	0	0	0	0	0	0	0	0	0	0	0	0	0	0	0	0	0	0	0
BL_145	0	0	0	0	0	0	0	0	0	0	0	0	0	0	0	0	0	0	0	0	0	0	0	0	0	0	0	0	0	0	0	0	0	0	0	0	0	0	0	0	172	0	0	0	0	0	0	0	0
BL_213	0	0	0	0	0	0	0	0	0	0	0	0	0	0	0	0	0	0	0	0	0	0	0	0	0	0	0	0	0	0	0	0	0	0	0	0	0	0	0	0	0	0	0	0	0	0	0	0	0
BL_202	0	0	14728	35683	0	0	0	0	0	0	0	0	0	0	0	0	0	0	0	0	0	0	0	0	0	0	0	0	0	0	0	0	0	0	0	0	0	0	0	0	1532	0	0	0	0	0	0	0	0
BL_013	0	0	0	0	0	0	0	0	0	0	0	0	0	0	0	0	0	0	0	0	0	0	0	0	0	0	0	0	0	0	0	0	0	0	0	0	0	0	0	0	0	0	0	0	0	0	0	0	0
BL_014	0	0	3205	512	0	0	0	0	0	0	0	0	0	0	0	0	0	0	0	0	0	0	0	0	0	0	0	0	0	0	0	0	0	0	0	0	0	0	0	0	0	0	0	0	0	171	0	0	0
BL_214	0	0	0	1609	0	0	0	0	0	0	0	0	0	0	0	0	0	0	0	0	0	0	0	0	0	0	0	0	0	0	0	0	0	0	0	0	0	0	0	0	0	0	0	0	0	0	0	0	0
BL_029	0	0	0	0	0	0	0	0	108	0	0	308	0	0	0	0	0	0	0	0	0	0	0	0	0	0	0	0	0	0	0	966	0	0	0	0	0	0	0	0	0	0	0	0	0	0	0	0	0
NG16	0	0	12566	2799	0	0	0	0	0	0	0	0	0	0	0	0	0	0	0	0	0	0	0	0	0	0	0	0	0	0	0	0	0	0	0	0	0	0	0	0	740	0	0	0	0	0	0	0	0
NG02	0	0	3548	74126	0	0	0	0	0	0	0	0	0	0	0	0	0	0	0	0	0	0	0	0	0	0	0	0	0	5009	0	0	0	0	0	0	0	0	0	0	0	0	0	0	0	2461	0	0	0
NG05	0	0	0	248	0	0	0	0	0	0	0	0	0	0	0	0	0	0	0	0	0	0	0	0	0	0	0	0	0	0	0	0	0	0	0	0	0	0	0	0	0	0	0	0	0	0	0	0	0
NK35	0	0	0	0	0	0	0	0	0	0	0	0	0	0	0	0	0	0	0	0	0	0	0	0	0	0	0	0	0	0	0	0	0	0	186	0	0	0	0	0	2751	0	0	0	0	145	0	0	0
NG12	0	0	31292	0	0	0	0	0	0	0	0	0	0	0	0	0	0	0	0	0	0	0	0	0	0	0	0	0	0	0	0	0	0	0	0	0	0	0	0	0	0	0	0	0	0	0	0	0	0
NG27	0	0	0	0	0	0	0	0	0	0	0	0	0	0	0	0	0	0	0	0	0	0	0	0	0	0	0	0	0	0	0	0	0	0	0	0	0	0	0	0	0	0	0	0	0	0	0	0	0
NG024	0	0	0	2513	0	0	0	0	0	0	0	0	0	0	0	0	0	0	0	0	0	0	0	0	0	0	0	0	0	0	0	0	0	0	0	0	0	0	0	0	0	0	0	0	0	0	0	0	0
NG026	0	0	373	30300	0	0	0	0	0	0	0	0	0	0	0	0	0	0	0	0	0	0	0	0	0	0	489	0	0	960	0	0	0	0	0	0	0	0	0	0	4518	0	0	0	0	0	0	0	0
Neg055	0	0	5978	2037	0	0	0	0	0	0	0	0	0	0	0	0	0	0	0	0	0	0	0	0	0	0	0	0	0	0	0	0	0	0	0	0	0	0	0	0	0	0	0	0	0	0	0	0	0
Neg128	0	0	0	0	0	0	0	0	0	0	0	0	0	0	0	0	0	0	0	0	0	0	0	0	0	0	0	0	0	0	0	0	0	0	0	0	0	0	0	0	16859	0	0	0	0	0	0	0	0
X302	0	0	0	195284	0	0	0	0	0	0	0	0	0	0	0	0	0	0	0	0	0	0	0	0	0	0	0	0	0	0	0	0	0	0	0	0	0	0	0	0	7685	0	0	0	0	0	0	0	0
X305	0	0	0	0	0	0	0	0	0	0	0	0	0	0	0	0	0	0	0	0	0	0	0	0	0	0	0	0	0	0	0	0	0	0	0	0	0	0	0	0	0	0	0	0	0	0	0	0	0
NK100	0	0	0	0	0	0	0	0	0	0	0	0	0	0	0	0	0	0	0	0	0	0	0	0	0	0	0	0	0	0	0	0	0	0	0	0	0	0	0	0	0	0	0	0	0	0	0	0	0
Neg466	0	0	4307	3828	0	0	0	0	0	0	0	0	0	0	0	0	0	0	0	0	0	0	0	0	0	0	0	0	0	0	0	0	0	0	0	0	0	0	0	0	0	0	0	0	0	1799	0	0	0
Neg115	0	0	0	0	0	0	0	0	0	0	0	0	0	0	0	0	0	0	0	0	0	0	0	0	0	0	695	0	0	0	0	0	0	0	0	0	0	0	0	0	168	0	0	0	0	0	0	0	0
Neg130	0	0	0	1036	0	0	0	0	0	0	0	0	0	0	0	0	0	0	0	0	0	0	0	0	0	0	0	0	0	0	0	0	0	0	0	0	0	0	0	0	1674	0	0	0	0	0	0	0	0
N456	0	0	1386	4519	0	0	0	0	0	0	0	0	0	0	0	0	0	0	0	0	0	0	0	0	0	0	891	0	0	0	0	0	1181	0	0	0	0	0	0	0	0	0	162	0	0	857	0	0	0
Neg117	0	0	0	0	0	0	0	0	0	0	0	0	0	0	0	0	0	0	0	0	0	0	0	0	0	0	0	0	0	0	0	0	0	0	0	0	0	0	0	0	0	0	0	0	0	0	0	0	0
Neg147	0	0	0	0	0	0	0	0	0	0	0	0	0	0	0	0	0	0	0	0	0	0	0	0	0	0	0	0	0	6228	0	0	0	0	0	0	0	0	0	0	0	0	0	0	0	0	0	0	0
Neg112	0	0	0	0	0	0	0	0	0	0	0	0	0	0	0	0	0	0	0	0	0	0	0	0	0	0	0	0	0	0	0	0	0	0	0	0	0	0	0	0	0	0	0	0	0	0	0	0	0
BL_205	0	0	0	0	0	0	0	0	0	0	0	0	0	0	0	0	0	0	0	0	0	0	0	0	0	0	0	0	0	0	0	0	0	0	0	0	0	0	0	0	1449	0	0	0	0	0	0	0	0
BL_146	0	0	20087	5878	0	0	0	0	0	0	0	0	0	326	0	0	0	0	0	0	0	0	0	0	101	0	0	0	0	0	0	0	0	0	0	0	0	0	0	0	2114	0	0	0	0	2208	0	0	0
NG032	0	0	9300	2381	0	0	0	0	0	0	0	0	0	0	0	0	0	0	0	0	0	0	0	0	0	0	0	0	0	0	0	0	0	0	0	0	0	0	0	0	2550	0	0	0	0	205	0	0	0
BL_131	0	0	4707	279	0	0	0	0	0	0	0	0	0	0	0	0	0	0	0	0	0	0	0	0	0	0	0	0	0	0	0	0	0	0	0	0	0	0	0	0	0	0	0	0	0	0	0	0	0
BL_129	0	0	0	0	0	0	0	4923	0	0	0	0	0	0	0	0	0	0	0	0	0	0	0	0	0	0	0	0	0	0	0	0	0	0	0	0	0	0	0	0	0	0	0	0	0	0	0	0	0
BL_242	0	0	0	0	0	0	0	0	0	0	0	0	0	0	0	0	0	0	0	0	0	0	0	0	0	0	508	0	0	0	0	0	0	0	0	0	0	0	0	0	0	0	0	0	0	0	0	0	0
BL_234	0	0	0	0	0	0	0	0	0	0	0	0	0	0	0	0	0	0	0	0	0	0	0	0	0	0	0	0	0	0	0	0	0	0	0	0	0	0	0	0	0	0	0	0	0	0	0	0	0
BL_119	0	0	0	0	0	0	0	0	0	0	0	0	0	0	0	0	0	0	0	0	0	0	0	0	0	0	0	0	0	0	0	0	0	0	0	0	0	0	0	0	0	0	0	0	0	0	0	0	0
BL_224	0	0	0	0	0	0	0	0	0	0	0	0	0	0	0	0	0	0	0	0	0	0	0	0	0	0	0	0	0	0	0	0	0	0	0	0	0	0	0	0	0	0	0	0	0	0	0	0	0
NG019	0	0	0	0	0	0	0	0	0	0	0	0	0	0	0	0	0	0	0	0	0	0	0	0	0	0	0	0	0	0	0	0	0	0	0	0	0	0	0	0	0	0	0	0	0	0	0	0	0
NG031	0	0	2521	13466	0	0	0	0	0	741	378	598	0	809	0	0	0	0	0	0	0	0	0	0	0	0	0	0	0	0	0	0	0	0	0	0	0	0	0	0	0	0	0	0	0	402	0	0	0
NG13	0	0	16248	902	0	0	0	0	0	0	0	0	0	0	0	0	0	0	0	0	0	0	0	0	0	0	287	0	0	0	0	0	0	0	0	0	0	0	0	0	0	0	12201	0	0	415	0	0	0
NG18	0	0	4874	0	0	0	0	0	0	0	0	0	0	0	0	0	0	0	0	0	0	0	0	0	0	0	0	0	0	0	0	0	0	0	0	0	0	0	0	0	0	0	0	0	0	0	0	0	0
NG32	0	0	0	0	0	0	0	0	0	0	0	0	0	0	0	0	0	0	0	0	0	0	0	0	0	0	0	0	0	0	0	0	0	0	0	0	0	0	0	0	0	0	0	0	185	0	0	0	0
X308	0	0	15245	0	0	0	0	0	0	0	0	0	0	0	0	0	0	0	0	0	0	0	0	0	0	0	0	0	0	0	0	0	66	0	0	0	0	0	0	0	0	0	45336	0	0	322	0	0	0
Neg057	0	0	1841	1176	0	0	0	0	0	0	0	0	0	0	0	0	0	0	0	0	0	0	0	0	0	0	0	0	0	0	0	0	0	0	0	0	0	0	0	0	0	0	0	0	0	0	0	0	0
N455	0	0	0	0	0	0	0	0	0	0	0	0	0	0	0	0	0	0	0	0	0	0	0	0	0	0	657	0	0	0	0	0	0	0	0	0	0	0	0	0	0	0	0	0	0	0	0	0	0
Neg149	0	0	0	0	0	0	0	0	0	0	0	0	0	0	0	0	0	0	0	0	0	0	0	0	0	0	0	0	0	0	0	0	0	0	0	0	0	0	0	0	0	0	0	0	0	0	0	0	0
Neg145	0	0	0	0	0	0	0	0	0	0	0	0	0	0	0	0	0	0	0	0	0	0	0	0	0	0	0	0	0	0	0	0	0	0	0	0	0	0	0	0	0	0	5891	0	7507	0	0	0	0
BL_103	0	0	28757	654	0	0	0	0	0	0	0	0	0	0	0	0	0	0	0	0	0	0	0	0	0	0	1010	0	0	0	0	0	0	0	0	0	0	0	0	0	0	0	0	0	0	6804	0	0	0
[truncated: 116 more columns]

## Sheet: ALR-transformed data
	Actinomyces_naeslundii	Actinomyces_sp_oral_taxon_897	Arcanobacterium_haemolyticum	Corynebacterium_diphtheriae	Corynebacterium_matruchotii	Corynebacterium_simulans	Corynebacterium_striatum	Brachybacterium_endophyticum	Janibacter_melonis	Kocuria_palustris	Micrococcus_aloeverae	Micrococcus_luteus	Micrococcus_terreus	Cutibacterium_acnes	Cutibacterium_granulosum	Atopobium_deltae	Bacteroides_fragilis	Bacteroides_pyogenes	Porphyromonas_asaccharolytica	Porphyromonas_uenonis	Prevotella_sp_oral_taxon_473	Prevotella_bergensis	Prevotella_disiens	Bacillus_intestinalis	Gemella_asaccharolytica	Gemella_morbillorum	Listeria_monocytogenes	Salinicoccus_roseus	Staphylococcus_argenteus	Staphylococcus_aureus	Staphylococcus_auricularis	Staphylococcus_epidermidis	Granulicatella_elegans	Enterococcus_faecalis	Lactobacillus_acidipiscis	Lactobacillus_fermentum	Streptococcus_anginosus_group	Streptococcus_gallolyticus	Streptococcus_mitis	Streptococcus_oralis	Streptococcus_pyogenes	Catonella_morbi	Criibacterium_bergeronii	Filifactor_alocis	Peptoanaerobacter_stomatis	Peptostreptococcus_anaerobius	Veillonella_parvula	Finegoldia_magna	Parvimonas_sp_KA00067
NK86	-19.4173	-19.4173	-12.4694	-19.4173	-19.4173	-19.4173	-19.4173	-19.4173	-19.4173	-19.4173	-19.4173	-19.4173	-19.4173	-19.4173	-19.4173	-19.4173	-19.4173	-19.4173	-19.4173	-19.4173	-19.4173	-19.4173	-19.4173	-19.4173	-19.4173	-19.4173	-19.4173	-19.4173	-19.4173	-19.4173	-19.4173	-19.4173	-19.4173	-19.4173	-19.4173	-19.4173	-19.4173	-19.4173	-19.4173	-19.4173	-19.4173	-19.4173	-19.4173	-19.4173	-19.4173	-10.4721	-19.4173	-19.4173	-19.4173
NG22	-19.9879	-19.9879	-19.9879	-12.3966	-19.9879	-19.9879	-19.9879	-19.9879	-19.9879	-19.9879	-19.9879	-19.9879	-19.9879	-19.9879	-19.9879	-19.9879	-19.9879	-19.9879	-19.9879	-19.9879	-19.9879	-19.9879	-19.9879	-19.9879	-19.9879	-19.9879	-19.9879	-19.9879	-19.9879	-19.9879	-19.9879	-19.9879	-10.6257	-19.9879	-19.9879	-19.9879	-19.9879	-19.9879	-19.9879	-19.9879	-19.9879	-19.9879	-19.9879	-19.9879	-10.9156	-10.3821	-19.9879	-19.9879	-19.9879
Neg072	-20.2078	-20.2078	-10.7137	-20.2078	-20.2078	-20.2078	-20.2078	-20.2078	-20.2078	-20.2078	-20.2078	-20.2078	-20.2078	-20.2078	-20.2078	-20.2078	-20.2078	-20.2078	-20.2078	-20.2078	-20.2078	-20.2078	-20.2078	-20.2078	-20.2078	-20.2078	-20.2078	-12.8873	-20.2078	-20.2078	-20.2078	-20.2078	-20.2078	-20.2078	-20.2078	-20.2078	-20.2078	-20.2078	-20.2078	-20.2078	-20.2078	-20.2078	-13.7293	-20.2078	-20.2078	-10.9864	-20.2078	-20.2078	-20.2078
Neg048	-19.6743	-19.6743	-19.6743	-19.6743	-19.6743	-19.6743	-19.6743	-19.6743	-19.6743	-19.6743	-19.6743	-19.6743	-19.6743	-19.6743	-19.6743	-19.6743	-19.6743	-19.6743	-19.6743	-19.6743	-19.6743	-19.6743	-19.6743	-19.6743	-19.6743	-19.6743	-10.2335	-19.6743	-19.6743	-19.6743	-19.6743	-19.6743	-19.6743	-19.6743	-19.6743	-19.6743	-19.6743	-19.6743	-19.6743	-19.6743	-19.6743	-19.6743	-19.6743	-19.6743	-19.6743	-19.6743	-19.6743	-19.6743	-19.6743
X309	-20.2023	-20.2023	-20.2023	-20.2023	-20.2023	-20.2023	-20.2023	-20.2023	-20.2023	-20.2023	-20.2023	-20.2023	-20.2023	-20.2023	-20.2023	-20.2023	-20.2023	-20.2023	-20.2023	-20.2023	-20.2023	-20.2023	-20.2023	-20.2023	-20.2023	-20.2023	-20.2023	-20.2023	-20.2023	-20.2023	-20.2023	-20.2023	-20.2023	-20.2023	-20.2023	-20.2023	-11.2113	-10.3469	-20.2023	-20.2023	-20.2023	-20.2023	-20.2023	-20.2023	-20.2023	-20.2023	-20.2023	-20.2023	-20.2023
Neg077	-20.1271	-20.1271	-20.1271	-20.1271	-20.1271	-20.1271	-20.1271	-20.1271	-20.1271	-20.1271	-20.1271	-20.1271	-20.1271	-20.1271	-20.1271	-20.1271	-20.1271	-20.1271	-20.1271	-20.1271	-20.1271	-20.1271	-20.1271	-20.1271	-20.1271	-20.1271	-20.1271	-20.1271	-20.1271	-20.1271	-20.1271	-20.1271	-20.1271	-20.1271	-20.1271	-20.1271	-20.1271	-20.1271	-20.1271	-20.1271	-20.1271	-20.1271	-20.1271	-20.1271	-20.1271	-20.1271	-20.1271	-20.1271	-20.1271
Neg125	-20.455	-20.455	-13.5168	-20.455	-20.455	-20.455	-20.455	-20.455	-20.455	-20.455	-20.455	-20.455	-20.455	-20.455	-20.455	-20.455	-20.455	-20.455	-20.455	-20.455	-20.455	-20.455	-20.455	-20.455	-12.3996	-20.455	-20.455	-20.455	-20.455	-20.455	-20.455	-20.455	-11.8552	-20.455	-20.455	-20.455	-20.455	-20.455	-20.455	-20.455	-20.455	-20.455	-20.455	-20.455	-20.455	-9.46822	-20.455	-20.455	-20.455
NK51	-19.4442	-19.4442	-19.4442	-19.4442	-19.4442	-19.4442	-19.4442	-19.4442	-19.4442	-19.4442	-19.4442	-19.4442	-19.4442	-10.1793	-19.4442	-19.4442	-19.4442	-19.4442	-19.4442	-19.4442	-19.4442	-19.4442	-19.4442	-19.4442	-19.4442	-19.4442	-19.4442	-19.4442	-19.4442	-19.4442	-19.4442	-19.4442	-19.4442	-19.4442	-19.4442	-19.4442	-19.4442	-19.4442	-19.4442	-19.4442	-19.4442	-19.4442	-19.4442	-19.4442	-19.4442	-19.4442	-19.4442	-19.4442	-19.4442
Neg107	-19.749	-19.749	-8.33644	-19.749	-19.749	-19.749	-19.749	-19.749	-19.749	-19.749	-19.749	-19.749	-19.749	-19.749	-19.749	-19.749	-19.749	-19.749	-19.749	-19.749	-19.749	-19.749	-19.749	-19.749	-19.749	-19.749	-19.749	-19.749	-19.749	-19.749	-19.749	-19.749	-19.749	-19.749	-19.749	-19.749	-19.749	-19.749	-19.749	-19.749	-19.749	-19.749	-19.749	-19.749	-19.749	-12.9909	-19.749	-19.749	-19.749
N457	-20.3934	-20.3934	-10.66	-20.3934	-20.3934	-20.3934	-20.3934	-20.3934	-20.3934	-20.3934	-20.3934	-20.3934	-12.3934	-20.3934	-20.3934	-20.3934	-20.3934	-20.3934	-20.3934	-20.3934	-20.3934	-20.3934	-20.3934	-20.3934	-20.3934	-20.3934	-11.573	-20.3934	-20.3934	-20.3934	-20.3934	-20.3934	-20.3934	-20.3934	-20.3934	-20.3934	-20.3934	-20.3934	-20.3934	-20.3934	-20.3934	-20.3934	-20.3934	-20.3934	-20.3934	-20.3934	-20.3934	-20.3934	-20.3934
Neg139	-20.3105	-20.3105	-10.2513	-20.3105	-20.3105	-20.3105	-20.3105	-20.3105	-20.3105	-20.3105	-20.3105	-20.3105	-20.3105	-20.3105	-20.3105	-20.3105	-20.3105	-20.3105	-20.3105	-20.3105	-20.3105	-20.3105	-20.3105	-20.3105	-20.3105	-20.3105	-20.3105	-20.3105	-20.3105	-20.3105	-20.3105	-20.3105	-20.3105	-20.3105	-20.3105	-20.3105	-20.3105	-20.3105	-20.3105	-20.3105	-20.3105	-20.3105	-20.3105	-20.3105	-20.3105	-20.3105	-20.3105	-20.3105	-20.3105
Neg105	-20.0718	-20.0718	-20.0718	-12.834	-20.0718	-20.0718	-20.0718	-20.0718	-20.0718	-20.0718	-20.0718	-20.0718	-20.0718	-20.0718	-20.0718	-20.0718	-20.0718	-20.0718	-20.0718	-20.0718	-20.0718	-20.0718	-20.0718	-20.0718	-20.0718	-20.0718	-10.6916	-20.0718	-20.0718	-20.0718	-20.0718	-20.0718	-20.0718	-20.0718	-20.0718	-20.0718	-20.0718	-20.0718	-20.0718	-20.0718	-20.0718	-20.0718	-20.0718	-20.0718	-20.0718	-20.0718	-20.0718	-20.0718	-20.0718
BL_028	-20.0363	-20.0363	-20.0363	-20.0363	-20.0363	-20.0363	-20.0363	-20.0363	-20.0363	-20.0363	-20.0363	-20.0363	-20.0363	-20.0363	-20.0363	-20.0363	-20.0363	-20.0363	-20.0363	-20.0363	-20.0363	-20.0363	-20.0363	-20.0363	-20.0363	-20.0363	-20.0363	-20.0363	-20.0363	-20.0363	-20.0363	-20.0363	-20.0363	-20.0363	-20.0363	-20.0363	-20.0363	-20.0363	-20.0363	-20.0363	-20.0363	-20.0363	-20.0363	-20.0363	-20.0363	-20.0363	-20.0363	-20.0363	-20.0363
BL_248	-19.3214	-19.3214	-19.3214	-19.3214	-19.3214	-19.3214	-19.3214	-19.3214	-19.3214	-19.3214	-19.3214	-19.3214	-19.3214	-19.3214	-19.3214	-19.3214	-19.3214	-19.3214	-19.3214	-19.3214	-19.3214	-19.3214	-19.3214	-19.3214	-19.3214	-19.3214	-19.3214	-19.3214	-19.3214	-19.3214	-19.3214	-19.3214	-19.3214	-19.3214	-19.3214	-19.3214	-19.3214	-19.3214	-19.3214	-19.3214	-11.5759	-19.3214	-19.3214	-19.3214	-19.3214	-19.3214	-19.3214	-19.3214	-19.3214
BL_104	-19.7501	-19.7501	-19.7501	-19.7501	-19.7501	-19.7501	-19.7501	-19.7501	-19.7501	-19.7501	-19.7501	-19.7501	-19.7501	-19.7501	-19.7501	-19.7501	-19.7501	-19.7501	-19.7501	-19.7501	-19.7501	-19.7501	-19.7501	-19.7501	-19.7501	-19.7501	-10.7792	-19.7501	-19.7501	-19.7501	-19.7501	-19.7501	-19.7501	-19.7501	-19.7501	-19.7501	-19.7501	-19.7501	-19.7501	-19.7501	-19.7501	-19.7501	-19.7501	-19.7501	-19.7501	-19.7501	-19.7501	-19.7501	-19.7501
BL_207	-19.4492	-19.4492	-19.4492	-19.4492	-19.4492	-19.4492	-19.4492	-19.4492	-19.4492	-19.4492	-19.4492	-19.4492	-19.4492	-19.4492	-19.4492	-19.4492	-19.4492	-19.4492	-19.4492	-19.4492	-19.4492	-19.4492	-19.4492	-19.4492	-19.4492	-19.4492	-19.4492	-19.4492	-19.4492	-19.4492	-19.4492	-19.4492	-19.4492	-19.4492	-19.4492	-19.4492	-19.4492	-19.4492	-19.4492	-19.4492	-19.4492	-19.4492	-19.4492	-19.4492	-19.4492	-19.4492	-19.4492	-19.4492	-19.4492
BL_002	-19.6579	-19.6579	-8.89996	-9.21291	-19.6579	-19.6579	-19.6579	-19.6579	-19.6579	-19.6579	-19.6579	-19.6579	-19.6579	-19.6579	-19.6579	-19.6579	-19.6579	-19.6579	-19.6579	-19.6579	-19.6579	-19.6579	-19.6579	-19.6579	-19.6579	-19.6579	-19.6579	-19.6579	-19.6579	-19.6579	-19.6579	-19.6579	-10.5363	-19.6579	-19.6579	-19.6579	-19.6579	-19.6579	-19.6579	-19.6579	-19.6579	-19.6579	-19.6579	-19.6579	-19.6579	-14.306	-19.6579	-19.6579	-19.6579
BL_220	-19.5594	-19.5594	-10.3908	-19.5594	-19.5594	-19.5594	-19.5594	-19.5594	-19.5594	-19.5594	-19.5594	-19.5594	-19.5594	-19.5594	-19.5594	-19.5594	-19.5594	-19.5594	-19.5594	-19.5594	-19.5594	-19.5594	-19.5594	-19.5594	-19.5594	-19.5594	-19.5594	-19.5594	-19.5594	-19.5594	-19.5594	-19.5594	-19.5594	-19.5594	-19.5594	-19.5594	-19.5594	-19.5594	-19.5594	-19.5594	-19.5594	-19.5594	-19.5594	-19.5594	-19.5594	-11.1881	-19.5594	-19.5594	-19.5594
BL_001	-19.4939	-19.4939	-11.5852	-19.4939	-19.4939	-19.4939	-19.4939	-19.4939	-19.4939	-19.4939	-19.4939	-19.4939	-19.4939	-19.4939	-19.4939	-19.4939	-19.4939	-19.4939	-19.4939	-19.4939	-19.4939	-19.4939	-19.4939	-19.4939	-19.4939	-19.4939	-19.4939	-19.4939	-19.4939	-19.4939	-19.4939	-19.4939	-19.4939	-19.4939	-19.4939	-19.4939	-19.4939	-19.4939	-19.4939	-19.4939	-19.4939	-19.4939	-19.4939	-19.4939	-19.4939	-19.4939	-19.4939	-19.4939	-19.4939
BL_006	-20.3767	-20.3767	-20.3767	-20.3767	-20.3767	-20.3767	-20.3767	-20.3767	-20.3767	-20.3767	-20.3767	-20.3767	-20.3767	-20.3767	-20.3767	-20.3767	-20.3767	-20.3767	-20.3767	-20.3767	-20.3767	-20.3767	-20.3767	-20.3767	-20.3767	-20.3767	-20.3767	-20.3767	-20.3767	-20.3767	-20.3767	-20.3767	-20.3767	-20.3767	-20.3767	-20.3767	-20.3767	-20.3767	-20.3767	-20.3767	-20.3767	-20.3767	-20.3767	-20.3767	-20.3767	-20.3767	-20.3767	-20.3767	-20.3767
BL_232	-19.8402	-19.8402	-19.8402	-19.8402	-19.8402	-19.8402	-19.8402	-19.8402	-19.8402	-19.8402	-19.8402	-19.8402	-19.8402	-19.8402	-19.8402	-19.8402	-19.8402	-19.8402	-19.8402	-19.8402	-19.8402	-19.8402	-19.8402	-19.8402	-19.8402	-19.8402	-19.8402	-19.8402	-19.8402	-19.8402	-19.8402	-19.8402	-19.8402	-19.8402	-19.8402	-19.8402	-19.8402	-19.8402	-19.8402	-19.8402	-19.8402	-19.8402	-19.8402	-19.8402	-19.8402	-19.8402	-19.8402	-19.8402	-19.8402
BL_109	-19.9168	-19.9168	-19.9168	-19.9168	-19.9168	-19.9168	-19.9168	-19.9168	-19.9168	-19.9168	-19.9168	-19.9168	-19.9168	-11.0545	-19.9168	-19.9168	-19.9168	-19.9168	-19.9168	-19.9168	-19.9168	-19.9168	-19.9168	-19.9168	-19.9168	-19.9168	-19.9168	-19.9168	-19.9168	-19.9168	-19.9168	-19.9168	-19.9168	-19.9168	-19.9168	-19.9168	-19.9168	-19.9168	-19.9168	-19.9168	-19.9168	-19.9168	-19.9168	-19.9168	-19.9168	-19.9168	-19.9168	-19.9168	-19.9168
NK79	-19.9133	-19.9133	-9.15387	-19.9133	-19.9133	-19.9133	-19.9133	-19.9133	-19.9133	-19.9133	-19.9133	-19.9133	-19.9133	-19.9133	-19.9133	-19.9133	-19.9133	-19.9133	-19.9133	-19.9133	-19.9133	-19.9133	-19.9133	-19.9133	-19.9133	-19.9133	-19.9133	-19.9133	-19.9133	-19.9133	-19.9133	-19.9133	-19.9133	-19.9133	-19.9133	-19.9133	-19.9133	-19.9133	-19.9133	-19.9133	-9.81955	-19.9133	-19.9133	-19.9133	-19.9133	-19.9133	-19.9133	-19.9133	-19.9133
NG15	-19.4574	-19.4574	-9.58384	-9.35875	-19.4574	-19.4574	-19.4574	-19.4574	-19.4574	-19.4574	-19.4574	-19.4574	-19.4574	-19.4574	-19.4574	-19.4574	-19.4574	-19.4574	-19.4574	-19.4574	-19.4574	-19.4574	-19.4574	-19.4574	-19.4574	-19.4574	-19.4574	-19.4574	-19.4574	-19.4574	-19.4574	-19.4574	-19.4574	-19.4574	-19.4574	-19.4574	-19.4574	-19.4574	-19.4574	-19.4574	-19.4574	-19.4574	-19.4574	-19.4574	-19.4574	-11.7699	-19.4574	-19.4574	-19.4574
NK84	-19.3041	-19.3041	-19.3041	-19.3041	-19.3041	-19.3041	-19.3041	-19.3041	-19.3041	-19.3041	-19.3041	-19.3041	-19.3041	-19.3041	-19.3041	-19.3041	-19.3041	-19.3041	-19.3041	-19.3041	-19.3041	-19.3041	-19.3041	-19.3041	-19.3041	-19.3041	-19.3041	-19.3041	-19.3041	-19.3041	-19.3041	-19.3041	-19.3041	-19.3041	-19.3041	-19.3041	-19.3041	-19.3041	-19.3041	-19.3041	-19.3041	-19.3041	-19.3041	-19.3041	-19.3041	-19.3041	-19.3041	-19.3041	-19.3041
BL_219	-19.7935	-19.7935	-19.7935	-19.7935	-19.7935	-19.7935	-19.7935	-19.7935	-19.7935	-19.7935	-19.7935	-19.7935	-19.7935	-19.7935	-19.7935	-19.7935	-19.7935	-19.7935	-19.7935	-19.7935	-19.7935	-19.7935	-19.7935	-19.7935	-19.7935	-19.7935	-19.7935	-19.7935	-19.7935	-19.7935	-19.7935	-19.7935	-19.7935	-19.7935	-19.7935	-19.7935	-19.7935	-19.7935	-19.7935	-19.7935	-19.7935	-19.7935	-19.7935	-19.7935	-19.7935	-19.7935	-19.7935	-19.7935	-19.7935
NG022	-19.5356	-19.5356	-19.5356	-19.5356	-19.5356	-19.5356	-19.5356	-19.5356	-19.5356	-19.5356	-19.5356	-19.5356	-19.5356	-19.5356	-19.5356	-19.5356	-19.5356	-19.5356	-19.5356	-19.5356	-19.5356	-19.5356	-19.5356	-19.5356	-19.5356	-19.5356	-19.5356	-19.5356	-19.5356	-19.5356	-19.5356	-19.5356	-19.5356	-19.5356	-19.5356	-19.5356	-19.5356	-19.5356	-19.5356	-19.5356	-19.5356	-19.5356	-19.5356	-19.5356	-19.5356	-19.5356	-19.5356	-19.5356	-19.5356
NG29	-19.2548	-19.2548	-19.2548	-19.2548	-19.2548	-19.2548	-19.2548	-19.2548	-19.2548	-19.2548	-19.2548	-19.2548	-19.2548	-19.2548	-19.2548	-19.2548	-19.2548	-19.2548	-19.2548	-19.2548	-19.2548	-19.2548	-19.2548	-19.2548	-19.2548	-19.2548	-19.2548	-19.2548	-19.2548	-19.2548	-19.2548	-19.2548	-19.2548	-19.2548	-19.2548	-19.2548	-19.2548	-19.2548	-19.2548	-19.2548	-10.3728	-19.2548	-19.2548	-19.2548	-19.2548	-19.2548	-19.2548	-19.2548	-19.2548
NK52	-19.9273	-19.9273	-19.9273	-19.9273	-19.9273	-19.9273	-19.9273	-19.9273	-19.9273	-19.9273	-19.9273	-19.9273	-19.9273	-19.9273	-19.9273	-19.9273	-19.9273	-19.9273	-19.9273	-19.9273	-19.9273	-19.9273	-19.9273	-19.9273	-19.9273	-19.9273	-19.9273	-19.9273	-19.9273	-19.9273	-19.9273	-19.9273	-19.9273	-19.9273	-19.9273	-19.9273	-19.9273	-19.9273	-19.9273	-19.9273	-19.9273	-19.9273	-19.9273	-19.9273	-19.9273	-19.9273	-19.9273	-19.9273	-19.9273
NK20	-19.4778	-19.4778	-19.4778	-19.4778	-19.4778	-19.4778	-19.4778	-19.4778	-19.4778	-19.4778	-19.4778	-19.4778	-19.4778	-19.4778	-19.4778	-19.4778	-19.4778	-19.4778	-19.4778	-19.4778	-19.4778	-19.4778	-19.4778	-19.4778	-19.4778	-19.4778	-19.4778	-19.4778	-19.4778	-19.4778	-19.4778	-19.4778	-19.4778	-19.4778	-19.4778	-19.4778	-19.4778	-19.4778	-19.4778	-19.4778	-11.4644	-19.4778	-19.4778	-19.4778	-19.4778	-19.4778	-19.4778	-19.4778	-19.4778
Neg040	-19.7398	-19.7398	-19.7398	-19.7398	-19.7398	-19.7398	-19.7398	-19.7398	-19.7398	-19.7398	-19.7398	-19.7398	-19.7398	-19.7398	-19.7398	-19.7398	-19.7398	-19.7398	-19.7398	-19.7398	-19.7398	-19.7398	-19.7398	-19.7398	-19.7398	-19.7398	-19.7398	-19.7398	-19.7398	-19.7398	-19.7398	-19.7398	-19.7398	-19.7398	-19.7398	-19.7398	-19.7398	-19.7398	-19.7398	-19.7398	-19.7398	-19.7398	-19.7398	-19.7398	-19.7398	-19.7398	-19.7398	-19.7398	-19.7398
Neg026	-20.2534	-20.2534	-20.2534	-20.2534	-20.2534	-20.2534	-20.2534	-20.2534	-20.2534	-20.2534	-20.2534	-20.2534	-20.2534	-20.2534	-20.2534	-20.2534	-20.2534	-20.2534	-20.2534	-20.2534	-20.2534	-20.2534	-20.2534	-20.2534	-20.2534	-20.2534	-20.2534	-20.2534	-20.2534	-20.2534	-20.2534	-20.2534	-20.2534	-20.2534	-20.2534	-20.2534	-20.2534	-20.2534	-20.2534	-20.2534	-20.2534	-20.2534	-20.2534	-20.2534	-20.2534	-20.2534	-20.2534	-20.2534	-20.2534
NG20	-19.5937	-19.5937	-19.5937	-19.5937	-19.5937	-19.5937	-19.5937	-19.5937	-19.5937	-19.5937	-19.5937	-19.5937	-19.5937	-19.5937	-19.5937	-19.5937	-19.5937	-19.5937	-19.5937	-19.5937	-19.5937	-19.5937	-19.5937	-19.5937	-19.5937	-19.5937	-19.5937	-19.5937	-19.5937	-19.5937	-19.5937	-19.5937	-19.5937	-19.5937	-19.5937	-19.5937	-19.5937	-19.5937	-19.5937	-19.5937	-19.5937	-19.5937	-19.5937	-19.5937	-19.5937	-10.5541	-19.5937	-19.5937	-19.5937
NG31	-19.6469	-19.6469	-9.12818	-19.6469	-19.6469	-19.6469	-19.6469	-19.6469	-19.6469	-19.6469	-19.6469	-19.6469	-19.6469	-19.6469	-19.6469	-19.6469	-19.6469	-19.6469	-19.6469	-19.6469	-19.6469	-19.6469	-19.6469	-19.6469	-19.6469	-19.6469	-19.6469	-19.6469	-19.6469	-19.6469	-19.6469	-19.6469	-19.6469	-19.6469	-19.6469	-19.6469	-19.6469	-19.6469	-19.6469	-19.6469	-11.6269	-19.6469	-19.6469	-19.6469	-19.6469	-13.6043	-19.6469	-19.6469	-19.6469
Neg005	-19.8888	-19.8888	-10.9358	-10.8551	-19.8888	-19.8888	-19.8888	-19.8888	-19.8888	-19.8888	-19.8888	-19.8888	-19.8888	-19.8888	-19.8888	-19.8888	-19.8888	-19.8888	-19.8888	-19.8888	-19.8888	-19.8888	-19.8888	-19.8888	-19.8888	-19.8888	-19.8888	-19.8888	-19.8888	-19.8888	-19.8888	-19.8888	-12.4616	-19.8888	-19.8888	-19.8888	-19.8888	-19.8888	-19.8888	-19.8888	-19.8888	-19.8888	-19.8888	-19.8888	-19.8888	-11.2599	-19.8888	-19.8888	-19.8888
Neg059	-19.7863	-19.7863	-5.50972	-9.86884	-19.7863	-19.7863	-19.7863	-19.7863	-19.7863	-19.7863	-19.7863	-19.7863	-19.7863	-19.7863	-19.7863	-19.7863	-19.7863	-19.7863	-19.7863	-19.7863	-19.7863	-19.7863	-19.7863	-19.7863	-19.7863	-19.7863	-19.7863	-19.7863	-19.7863	-19.7863	-19.7863	-19.7863	-19.7863	-19.7863	-19.7863	-19.7863	-19.7863	-19.7863	-19.7863	-19.7863	-12.0672	-19.7863	-19.7863	-19.7863	-19.7863	-7.93175	-19.7863	-10.9183	-10.5473
Neg071	-19.6707	-19.6707	-19.6707	-19.6707	-19.6707	-19.6707	-19.6707	-19.6707	-19.6707	-19.6707	-19.6707	-19.6707	-19.6707	-19.6707	-19.6707	-19.6707	-19.6707	-19.6707	-19.6707	-19.6707	-19.6707	-19.6707	-19.6707	-19.6707	-19.6707	-19.6707	-19.6707	-19.6707	-19.6707	-19.6707	-19.6707	-19.6707	-19.6707	-19.6707	-19.6707	-19.6707	-19.6707	-19.6707	-19.6707	-19.6707	-19.6707	-19.6707	-19.6707	-19.6707	-19.6707	-19.6707	-19.6707	-19.6707	-19.6707
Neg017	-20.0032	-20.0032	-20.0032	-10.6679	-20.0032	-20.0032	-20.0032	-20.0032	-20.0032	-20.0032	-20.0032	-20.0032	-20.0032	-20.0032	-20.0032	-20.0032	-20.0032	-20.0032	-20.0032	-20.0032	-20.0032	-20.0032	-20.0032	-20.0032	-20.0032	-20.0032	-20.0032	-20.0032	-20.0032	-20.0032	-20.0032	-20.0032	-20.0032	-20.0032	-20.0032	-20.0032	-20.0032	-20.0032	-20.0032	-20.0032	-20.0032	-20.0032	-20.0032	-20.0032	-20.0032	-20.0032	-20.0032	-20.0032	-20.0032
Neg076	-19.7171	-19.7171	-19.7171	-8.54773	-19.7171	-19.7171	-19.7171	-19.7171	-19.7171	-19.7171	-19.7171	-19.7171	-19.7171	-19.7171	-19.7171	-19.7171	-19.7171	-19.7171	-19.7171	-19.7171	-19.7171	-19.7171	-19.7171	-19.7171	-19.7171	-19.7171	-10.4888	-19.7171	-19.7171	-19.7171	-19.7171	-19.7171	-19.7171	-19.7171	-19.7171	-19.7171	-19.7171	-19.7171	-19.7171	-19.7171	-19.7171	-19.7171	-19.7171	-19.7171	-19.7171	-19.7171	-19.7171	-19.7171	-19.7171
Neg092	-20.2348	-20.2348	-11.1556	-20.2348	-20.2348	-20.2348	-12.1481	-20.2348	-20.2348	-20.2348	-20.2348	-20.2348	-20.2348	-20.2348	-20.2348	-20.2348	-20.2348	-20.2348	-20.2348	-20.2348	-20.2348	-20.2348	-20.2348	-20.2348	-20.2348	-20.2348	-20.2348	-20.2348	-20.2348	-20.2348	-20.2348	-20.2348	-20.2348	-20.2348	-20.2348	-20.2348	-20.2348	-20.2348	-20.2348	-20.2348	-9.50974	-20.2348	-20.2348	-20.2348	-20.2348	-20.2348	-20.2348	-20.2348	-20.2348
Neg056	-19.2248	-19.2248	-19.2248	-19.2248	-19.2248	-19.2248	-19.2248	-19.2248	-19.2248	-19.2248	-19.2248	-19.2248	-19.2248	-19.2248	-19.2248	-19.2248	-19.2248	-19.2248	-19.2248	-19.2248	-19.2248	-19.2248	-19.2248	-19.2248	-19.2248	-19.2248	-19.2248	-19.2248	-19.2248	-19.2248	-19.2248	-19.2248	-19.2248	-19.2248	-19.2248	-19.2248	-19.2248	-19.2248	-19.2248	-19.2248	-19.2248	-19.2248	-19.2248	-19.2248	-19.2248	-10.8818	-19.2248	-19.2248	-19.2248
Neg086	-19.7507	-19.7507	-10.9897	-12.3416	-19.7507	-19.7507	-19.7507	-19.7507	-19.7507	-19.7507	-19.7507	-19.7507	-19.7507	-19.7507	-19.7507	-19.7507	-19.7507	-19.7507	-19.7507	-19.7507	-19.7507	-19.7507	-19.7507	-19.7507	-19.7507	-19.7507	-19.7507	-19.7507	-19.7507	-19.7507	-19.7507	-19.7507	-19.7507	-19.7507	-19.7507	-19.7507	-19.7507	-19.7507	-19.7507	-19.7507	-9.68466	-19.7507	-19.7507	-19.7507	-19.7507	-12.2771	-19.7507	-19.7507	-19.7507
Neg006	-19.7481	-19.7481	-8.67694	-7.70733	-19.7481	-19.7481	-19.7481	-19.7481	-19.7481	-19.7481	-19.7481	-19.7481	-19.7481	-19.7481	-19.7481	-19.7481	-19.7481	-19.7481	-19.7481	-19.7481	-19.7481	-19.7481	-19.7481	-19.7481	-19.7481	-19.7481	-19.7481	-19.7481	-19.7481	-19.7481	-19.7481	-19.7481	-19.7481	-19.7481	-19.7481	-19.7481	-19.7481	-19.7481	-19.7481	-19.7481	-19.7481	-19.7481	-9.8126	-19.7481	-19.7481	-10.3154	-19.7481	-19.7481	-19.7481
Neg088	-19.4956	-19.4956	-19.4956	-19.4956	-19.4956	-19.4956	-19.4956	-19.4956	-19.4956	-19.4956	-19.4956	-19.4956	-19.4956	-19.4956	-19.4956	-19.4956	-19.4956	-19.4956	-19.4956	-19.4956	-19.4956	-19.4956	-19.4956	-19.4956	-19.4956	-19.4956	-19.4956	-19.4956	-19.4956	-19.4956	-19.4956	-19.4956	-19.4956	-19.4956	-19.4956	-19.4956	-19.4956	-19.4956	-19.4956	-19.4956	-13.0805	-19.4956	-19.4956	-19.4956	-19.4956	-19.4956	-19.4956	-19.4956	-19.4956
Neg099	-19.66	-19.66	-9.38591	-19.66	-19.66	-19.66	-19.66	-19.66	-19.66	-19.66	-19.66	-19.66	-19.66	-19.66	-19.66	-19.66	-19.66	-19.66	-19.66	-19.66	-19.66	-19.66	-19.66	-19.66	-19.66	-19.66	-19.66	-19.66	-19.66	-19.66	-19.66	-19.66	-19.66	-19.66	-19.66	-19.66	-19.66	-19.66	-19.66	-19.66	-19.66	-19.66	-19.66	-19.66	-19.66	-19.66	-19.66	-19.66	-19.66
Neg075	-20.4943	-20.4943	-20.4943	-20.4943	-20.4943	-20.4943	-20.4943	-20.4943	-20.4943	-20.4943	-20.4943	-20.4943	-20.4943	-20.4943	-20.4943	-20.4943	-20.4943	-20.4943	-20.4943	-20.4943	-20.4943	-20.4943	-20.4943	-20.4943	-20.4943	-20.4943	-20.4943	-20.4943	-20.4943	-20.4943	-20.4943	-20.4943	-20.4943	-20.4943	-20.4943	-20.4943	-20.4943	-20.4943	-20.4943	-20.4943	-9.77747	-20.4943	-20.4943	-20.4943	-20.4943	-20.4943	-20.4943	-20.4943	-20.4943
Neg084	-19.7541	-19.7541	-5.34091	-6.11477	-19.7541	-19.7541	-19.7541	-19.7541	-19.7541	-11.305	-19.7541	-19.7541	-19.7541	-19.7541	-19.7541	-12.0665	-19.7541	-19.7541	-19.7541	-19.7541	-19.7541	-19.7541	-19.7541	-19.7541	-19.7541	-19.7541	-19.7541	-19.7541	-19.7541	-6.97573	-19.7541	-19.7541	-9.9361	-19.7541	-19.7541	-19.7541	-19.7541	-19.7541	-19.7541	-19.7541	-6.64667	-19.7541	-19.7541	-19.7541	-19.7541	-6.35262	-19.7541	-9.1027	-19.7541
Neg122	-19.9694	-19.9694	-19.9694	-19.9694	-19.9694	-19.9694	-19.9694	-19.9694	-19.9694	-19.9694	-19.9694	-19.9694	-19.9694	-19.9694	-19.9694	-19.9694	-19.9694	-19.9694	-19.9694	-19.9694	-19.9694	-19.9694	-19.9694	-19.9694	-19.9694	-19.9694	-11.0386	-19.9694	-19.9694	-19.9694	-19.9694	-19.9694	-19.9694	-19.9694	-19.9694	-19.9694	-19.9694	-19.9694	-19.9694	-19.9694	-19.9694	-19.9694	-19.9694	-19.9694	-19.9694	-19.9694	-19.9694	-19.9694	-19.9694
Neg058	-19.9513	-19.9513	-6.09674	-19.9513	-19.9513	-19.9513	-19.9513	-19.9513	-19.9513	-19.9513	-19.9513	-19.9513	-19.9513	-19.9513	-19.9513	-19.9513	-19.9513	-19.9513	-19.9513	-19.9513	-19.9513	-19.9513	-19.9513	-19.9513	-19.9513	-19.9513	-19.9513	-19.9513	-19.9513	-19.9513	-19.9513	-19.9513	-19.9513	-19.9513	-19.9513	-19.9513	-19.9513	-19.9513	-19.9513	-19.9513	-9.23197	-19.9513	-19.9513	-19.9513	-19.9513	-8.16208	-19.9513	-9.03056	-19.9513
Neg041	-19.7028	-19.7028	-19.7028	-19.7028	-19.7028	-19.7028	-19.7028	-19.7028	-19.7028	-19.7028	-19.7028	-19.7028	-19.7028	-19.7028	-19.7028	-19.7028	-19.7028	-19.7028	-19.7028	-19.7028	-19.7028	-19.7028	-19.7028	-19.7028	-19.7028	-19.7028	-19.7028	-19.7028	-19.7028	-19.7028	-19.7028	-19.7028	-19.7028	-19.7028	-19.7028	-19.7028	-19.7028	-19.7028	-19.7028	-19.7028	-9.12029	-19.7028	-19.7028	-19.7028	-19.7028	-19.7028	-19.7028	-19.7028	-19.7028
Neg010	-19.6853	-19.6853	-7.89789	-7.13809	-19.6853	-19.6853	-19.6853	-19.6853	-19.6853	-19.6853	-19.6853	-19.6853	-19.6853	-19.6853	-19.6853	-19.6853	-19.6853	-19.6853	-19.6853	-19.6853	-19.6853	-19.6853	-19.6853	-19.6853	-19.6853	-19.6853	-19.6853	-19.6853	-19.6853	-19.6853	-19.6853	-19.6853	-10.1882	-19.6853	-19.6853	-19.6853	-19.6853	-19.6853	-19.6853	-19.6853	-19.6853	-19.6853	-19.6853	-19.6853	-19.6853	-8.81935	-10.4669	-19.6853	-19.6853
Neg051	-19.9622	-19.9622	-8.06043	-9.13883	-19.9622	-19.9622	-19.9622	-19.9622	-19.9622	-19.9622	-19.9622	-19.9622	-19.9622	-19.9622	-19.9622	-19.9622	-19.9622	-19.9622	-19.9622	-19.9622	-19.9622	-19.9622	-19.9622	-19.9622	-19.9622	-19.9622	-11.2411	-19.9622	-19.9622	-19.9622	-19.9622	-19.9622	-10.3444	-19.9622	-19.9622	-19.9622	-19.9622	-19.9622	-19.9622	-19.9622	-19.9622	-19.9622	-19.9622	-19.9622	-19.9622	-10.1719	-19.9622	-19.9622	-19.9622
NK92	-19.5105	-19.5105	-19.5105	-9.6323	-19.5105	-19.5105	-19.5105	-19.5105	-19.5105	-19.5105	-19.5105	-19.5105	-19.5105	-19.5105	-19.5105	-19.5105	-19.5105	-19.5105	-19.5105	-19.5105	-19.5105	-19.5105	-19.5105	-19.5105	-19.5105	-19.5105	-19.5105	-19.5105	-19.5105	-19.5105	-19.5105	-19.5105	-19.5105	-19.5105	-19.5105	-19.5105	-19.5105	-19.5105	-19.5105	-19.5105	-19.5105	-19.5105	-19.5105	-19.5105	-19.5105	-19.5105	-19.5105	-19.5105	-19.5105
NK76	-19.6618	-19.6618	-19.6618	-19.6618	-19.6618	-19.6618	-19.6618	-19.6618	-19.6618	-19.6618	-19.6618	-19.6618	-19.6618	-10.1	-19.6618	-19.6618	-19.6618	-19.6618	-19.6618	-19.6618	-19.6618	-19.6618	-19.6618	-19.6618	-19.6618	-19.6618	-19.6618	-19.6618	-19.6618	-19.6618	-19.6618	-19.6618	-19.6618	-19.6618	-19.6618	-19.6618	-19.6618	-19.6618	-19.6618	-19.6618	-19.6618	-19.6618	-19.6618	-19.6618	-19.6618	-19.6618	-19.6618	-19.6618	-19.6618
NK96	-20.0706	-20.0706	-9.85698	-9.90505	-20.0706	-20.0706	-20.0706	-20.0706	-20.0706	-20.0706	-20.0706	-9.83845	-20.0706	-9.7093	-20.0706	-20.0706	-20.0706	-20.0706	-20.0706	-20.0706	-20.0706	-20.0706	-20.0706	-20.0706	-20.0706	-20.0706	-11.3826	-20.0706	-20.0706	-8.36791	-12.3969	-20.0706	-20.0706	-20.0706	-20.0706	-20.0706	-20.0706	-20.0706	-20.0706	-20.0706	-8.1796	-20.0706	-20.0706	-20.0706	-20.0706	-9.28638	-20.0706	-20.0706	-20.0706
N450	-19.5024	-19.5024	-9.9779	-19.5024	-19.5024	-19.5024	-19.5024	-19.5024	-19.5024	-19.5024	-19.5024	-19.5024	-19.5024	-19.5024	-19.5024	-19.5024	-19.5024	-19.5024	-19.5024	-19.5024	-19.5024	-19.5024	-19.5024	-19.5024	-19.5024	-19.5024	-19.5024	-19.5024	-19.5024	-19.5024	-19.5024	-19.5024	-19.5024	-19.5024	-19.5024	-19.5024	-19.5024	-19.5024	-19.5024	-19.5024	-9.75317	-19.5024	-19.5024	-19.5024	-19.5024	-19.5024	-19.5024	-19.5024	-19.5024
NK91	-20.2434	-20.2434	-20.2434	-10.4408	-20.2434	-20.2434	-20.2434	-20.2434	-20.2434	-20.2434	-20.2434	-20.2434	-20.2434	-20.2434	-20.2434	-20.2434	-20.2434	-20.2434	-20.2434	-20.2434	-20.2434	-20.2434	-20.2434	-20.2434	-20.2434	-20.2434	-20.2434	-20.2434	-20.2434	-20.2434	-20.2434	-20.2434	-20.2434	-20.2434	-20.2434	-20.2434	-20.2434	-20.2434	-20.2434	-20.2434	-20.2434	-20.2434	-20.2434	-20.2434	-20.2434	-20.2434	-20.2434	-20.2434	-20.2434
Neg465	-20.184	-20.184	-10.3726	-13.3917	-20.184	-20.184	-20.184	-20.184	-20.184	-20.184	-20.184	-20.184	-20.184	-20.184	-20.184	-20.184	-20.184	-20.184	-20.184	-20.184	-20.184	-20.184	-20.184	-20.184	-20.184	-20.184	-20.184	-20.184	-20.184	-20.184	-20.184	-20.184	-20.184	-20.184	-20.184	-20.184	-20.184	-20.184	-20.184	-20.184	-20.184	-20.184	-20.184	-20.184	-20.184	-20.184	-20.184	-20.184	-20.184
Neg108	-19.2895	-19.2895	-19.2895	-19.2895	-19.2895	-19.2895	-19.2895	-19.2895	-19.2895	-19.2895	-19.2895	-19.2895	-19.2895	-19.2895	-19.2895	-19.2895	-19.2895	-19.2895	-19.2895	-19.2895	-19.2895	-19.2895	-19.2895	-19.2895	-19.2895	-19.2895	-19.2895	-19.2895	-19.2895	-19.2895	-19.2895	-19.2895	-19.2895	-19.2895	-19.2895	-19.2895	-19.2895	-19.2895	-19.2895	-19.2895	-19.2895	-19.2895	-19.2895	-19.2895	-19.2895	-19.2895	-19.2895	-19.2895	-19.2895
X463N	-19.8387	-19.8387	-11.6497	-12.7816	-19.8387	-19.8387	-19.8387	-19.8387	-19.8387	-19.8387	-19.8387	-19.8387	-19.8387	-19.8387	-19.8387	-19.8387	-19.8387	-19.8387	-19.8387	-19.8387	-19.8387	-19.8387	-19.8387	-19.8387	-19.8387	-19.8387	-19.8387	-19.8387	-19.8387	-19.8387	-19.8387	-19.8387	-19.8387	-19.8387	-19.8387	-19.8387	-19.8387	-19.8387	-19.8387	-19.8387	-19.8387	-19.8387	-19.8387	-19.8387	-19.8387	-19.8387	-19.8387	-19.8387	-19.8387
Neg116	-20.0216	-20.0216	-7.997	-9.09153	-20.0216	-20.0216	-20.0216	-20.0216	-20.0216	-20.0216	-20.0216	-20.0216	-20.0216	-20.0216	-20.0216	-20.0216	-20.0216	-20.0216	-20.0216	-20.0216	-20.0216	-20.0216	-20.0216	-20.0216	-20.0216	-20.0216	-20.0216	-20.0216	-20.0216	-20.0216	-20.0216	-20.0216	-20.0216	-20.0216	-20.0216	-20.0216	-20.0216	-20.0216	-20.0216	-20.0216	-20.0216	-20.0216	-20.0216	-20.0216	-20.0216	-9.74826	-20.0216	-20.0216	-12.5826
BL_114	-19.8266	-19.8266	-19.8266	-19.8266	-19.8266	-19.8266	-19.8266	-19.8266	-19.8266	-19.8266	-19.8266	-19.8266	-19.8266	-19.8266	-19.8266	-19.8266	-19.8266	-19.8266	-19.8266	-19.8266	-19.8266	-19.8266	-19.8266	-19.8266	-19.8266	-19.8266	-19.8266	-19.8266	-19.8266	-19.8266	-19.8266	-19.8266	-19.8266	-19.8266	-19.8266	-19.8266	-19.8266	-19.8266	-19.8266	-19.8266	-19.8266	-19.8266	-19.8266	-19.8266	-19.8266	-19.8266	-19.8266	-19.8266	-19.8266
BL_239	-20.2417	-20.2417	-8.91152	-9.5709	-20.2417	-20.2417	-20.2417	-20.2417	-20.2417	-20.2417	-20.2417	-13.8266	-20.2417	-13.2561	-20.2417	-20.2417	-20.2417	-20.2417	-20.2417	-20.2417	-20.2417	-20.2417	-20.2417	-20.2417	-20.2417	-20.2417	-20.2417	-20.2417	-20.2417	-20.2417	-20.2417	-20.2417	-20.2417	-20.2417	-20.2417	-20.2417	-20.2417	-20.2417	-20.2417	-20.2417	-13.2109	-20.2417	-20.2417	-20.2417	-20.2417	-13.5191	-20.2417	-20.2417	-20.2417
BL_115	-19.701	-19.701	-19.701	-9.1397	-19.701	-19.701	-19.701	-19.701	-19.701	-19.701	-19.701	-19.701	-19.701	-11.4501	-19.701	-19.701	-19.701	-19.701	-19.701	-19.701	-19.701	-19.701	-19.701	-19.701	-19.701	-19.701	-19.701	-19.701	-19.701	-19.701	-19.701	-19.701	-19.701	-19.701	-19.701	-19.701	-19.701	-19.701	-19.701	-19.701	-19.701	-19.701	-19.701	-19.701	-19.701	-19.701	-19.701	-19.701	-19.701
NG030	-20.0262	-20.0262	-20.0262	-10.8883	-20.0262	-20.0262	-20.0262	-20.0262	-20.0262	-20.0262	-20.0262	-20.0262	-20.0262	-20.0262	-20.0262	-20.0262	-20.0262	-20.0262	-20.0262	-20.0262	-20.0262	-20.0262	-20.0262	-20.0262	-20.0262	-20.0262	-20.0262	-20.0262	-20.0262	-20.0262	-20.0262	-20.0262	-20.0262	-20.0262	-20.0262	-20.0262	-20.0262	-20.0262	-20.0262	-20.0262	-20.0262	-20.0262	-20.0262	-20.0262	-20.0262	-20.0262	-20.0262	-20.0262	-20.0262
Neg046	-19.7479	-19.7479	-19.7479	-19.7479	-19.7479	-19.7479	-19.7479	-19.7479	-19.7479	-19.7479	-19.7479	-19.7479	-19.7479	-19.7479	-19.7479	-19.7479	-19.7479	-19.7479	-19.7479	-19.7479	-19.7479	-19.7479	-19.7479	-19.7479	-19.7479	-19.7479	-19.7479	-19.7479	-19.7479	-19.7479	-19.7479	-19.7479	-19.7479	-19.7479	-19.7479	-19.7479	-19.7479	-19.7479	-19.7479	-19.7479	-19.7479	-19.7479	-19.7479	-19.7479	-19.7479	-19.7479	-19.7479	-19.7479	-19.7479
Neg103	-19.5175	-19.5175	-10.4814	-19.5175	-19.5175	-19.5175	-19.5175	-19.5175	-19.5175	-19.5175	-19.5175	-19.5175	-19.5175	-19.5175	-19.5175	-19.5175	-19.5175	-19.5175	-19.5175	-19.5175	-19.5175	-19.5175	-19.5175	-19.5175	-19.5175	-19.5175	-19.5175	-19.5175	-19.5175	-19.5175	-19.5175	-19.5175	-11.3567	-19.5175	-19.5175	-19.5175	-19.5175	-19.5175	-19.5175	-19.5175	-19.5175	-19.5175	-19.5175	-19.5175	-19.5175	-19.5175	-19.5175	-19.5175	-19.5175
BL_222	-20.2363	-20.2363	-20.2363	-20.2363	-20.2363	-20.2363	-20.2363	-20.2363	-20.2363	-20.2363	-20.2363	-20.2363	-20.2363	-20.2363	-20.2363	-20.2363	-20.2363	-20.2363	-20.2363	-20.2363	-20.2363	-20.2363	-20.2363	-20.2363	-20.2363	-20.2363	-10.7467	-20.2363	-20.2363	-20.2363	-20.2363	-20.2363	-20.2363	-20.2363	-20.2363	-20.2363	-20.2363	-20.2363	-20.2363	-20.2363	-20.2363	-20.2363	-20.2363	-20.2363	-20.2363	-20.2363	-20.2363	-20.2363	-20.2363
BL_106	-20.0719	-20.0719	-20.0719	-20.0719	-20.0719	-20.0719	-20.0719	-20.0719	-20.0719	-20.0719	-20.0719	-20.0719	-20.0719	-20.0719	-20.0719	-20.0719	-20.0719	-20.0719	-20.0719	-20.0719	-20.0719	-20.0719	-20.0719	-20.0719	-20.0719	-20.0719	-20.0719	-20.0719	-20.0719	-20.0719	-20.0719	-20.0719	-20.0719	-20.0719	-20.0719	-20.0719	-20.0719	-20.0719	-20.0719	-20.0719	-20.0719	-20.0719	-20.0719	-20.0719	-20.0719	-20.0719	-20.0719	-20.0719	-20.0719
BL_021	-19.5419	-19.5419	-7.85953	-9.50775	-19.5419	-19.5419	-19.5419	-19.5419	-19.5419	-19.5419	-19.5419	-19.5419	-19.5419	-19.5419	-19.5419	-19.5419	-19.5419	-19.5419	-19.5419	-19.5419	-19.5419	-19.5419	-19.5419	-19.5419	-19.5419	-19.5419	-19.5419	-19.5419	-19.5419	-19.5419	-19.5419	-19.5419	-10.8094	-19.5419	-19.5419	-19.5419	-19.5419	-19.5419	-19.5419	-19.5419	-19.5419	-19.5419	-19.5419	-19.5419	-19.5419	-10.1642	-19.5419	-19.5419	-19.5419
BL_019	-20.4082	-20.4082	-8.16683	-8.91835	-20.4082	-20.4082	-9.60313	-20.4082	-20.4082	-20.4082	-20.4082	-20.4082	-20.4082	-20.4082	-20.4082	-20.4082	-9.56393	-11.4552	-20.4082	-9.1859	-20.4082	-20.4082	-20.4082	-20.4082	-20.4082	-20.4082	-11.8613	-20.4082	-20.4082	-20.4082	-20.4082	-20.4082	-20.4082	-20.4082	-20.4082	-20.4082	-20.4082	-20.4082	-20.4082	-20.4082	-20.4082	-20.4082	-20.4082	-13.0811	-20.4082	-20.4082	-20.4082	-20.4082	-20.4082
BL_223	-20.2064	-20.2064	-12.7384	-12.0775	-20.2064	-20.2064	-20.2064	-20.2064	-20.2064	-20.2064	-20.2064	-20.2064	-20.2064	-20.2064	-20.2064	-20.2064	-20.2064	-20.2064	-20.2064	-20.2064	-20.2064	-20.2064	-20.2064	-20.2064	-20.2064	-20.2064	-20.2064	-20.2064	-20.2064	-20.2064	-20.2064	-20.2064	-20.2064	-20.2064	-20.2064	-20.2064	-20.2064	-20.2064	-20.2064	-20.2064	-20.2064	-20.2064	-20.2064	-20.2064	-20.2064	-20.2064	-20.2064	-20.2064	-20.2064
BL_007	-20.2604	-20.2604	-20.2604	-20.2604	-20.2604	-20.2604	-20.2604	-20.2604	-20.2604	-20.2604	-20.2604	-20.2604	-20.2604	-20.2604	-20.2604	-20.2604	-20.2604	-20.2604	-20.2604	-20.2604	-20.2604	-20.2604	-20.2604	-20.2604	-20.2604	-20.2604	-20.2604	-20.2604	-20.2604	-20.2604	-20.2604	-20.2604	-20.2604	-20.2604	-20.2604	-20.2604	-20.2604	-20.2604	-20.2604	-20.2604	-20.2604	-20.2604	-9.28276	-20.2604	-20.2604	-20.2604	-20.2604	-20.2604	-20.2604
BL_149	-19.7608	-19.7608	-19.7608	-19.7608	-19.7608	-19.7608	-19.7608	-19.7608	-19.7608	-19.7608	-19.7608	-19.7608	-19.7608	-19.7608	-19.7608	-19.7608	-19.7608	-19.7608	-19.7608	-19.7608	-19.7608	-19.7608	-19.7608	-19.7608	-19.7608	-19.7608	-19.7608	-19.7608	-19.7608	-19.7608	-19.7608	-19.7608	-19.7608	-19.7608	-19.7608	-19.7608	-19.7608	-19.7608	-19.7608	-19.7608	-19.7608	-19.7608	-11.7343	-19.7608	-19.7608	-19.7608	-19.7608	-19.7608	-19.7608
BL_020	-20.1414	-20.1414	-20.1414	-20.1414	-20.1414	-20.1414	-20.1414	-20.1414	-20.1414	-20.1414	-20.1414	-20.1414	-20.1414	-20.1414	-20.1414	-20.1414	-20.1414	-20.1414	-20.1414	-20.1414	-20.1414	-20.1414	-20.1414	-20.1414	-20.1414	-20.1414	-20.1414	-20.1414	-20.1414	-20.1414	-20.1414	-20.1414	-20.1414	-20.1414	-20.1414	-20.1414	-20.1414	-20.1414	-20.1414	-20.1414	-20.1414	-20.1414	-20.1414	-20.1414	-20.1414	-20.1414	-20.1414	-20.1414	-20.1414
BL_009	-19.4747	-19.4747	-19.4747	-9.62883	-19.4747	-19.4747	-19.4747	-19.4747	-19.4747	-19.4747	-19.4747	-19.4747	-19.4747	-19.4747	-19.4747	-19.4747	-19.4747	-19.4747	-19.4747	-19.4747	-19.4747	-19.4747	-19.4747	-19.4747	-19.4747	-19.4747	-19.4747	-19.4747	-19.4747	-4.78298	-19.4747	-19.4747	-19.4747	-19.4747	-19.4747	-19.4747	-19.4747	-19.4747	-19.4747	-19.4747	-19.4747	-19.4747	-19.4747	-19.4747	-19.4747	-19.4747	-19.4747	-19.4747	-19.4747
BL_139	-20.4814	-20.4814	-10.3075	-20.4814	-20.4814	-20.4814	-20.4814	-20.4814	-20.4814	-20.4814	-20.4814	-20.4814	-20.4814	-20.4814	-20.4814	-20.4814	-20.4814	-20.4814	-20.4814	-20.4814	-20.4814	-20.4814	-20.4814	-20.4814	-12.8265	-20.4814	-20.4814	-20.4814	-20.4814	-20.4814	-20.4814	-20.4814	-20.4814	-20.4814	-20.4814	-20.4814	-20.4814	-20.4814	-20.4814	-20.4814	-20.4814	-20.4814	-9.82862	-20.4814	-20.4814	-11.0281	-20.4814	-20.4814	-20.4814
NG06	-20.1385	-20.1385	-8.20093	-8.8333	-20.1385	-20.1385	-20.1385	-20.1385	-20.1385	-20.1385	-20.1385	-20.1385	-20.1385	-20.1385	-20.1385	-20.1385	-20.1385	-20.1385	-20.1385	-20.1385	-20.1385	-20.1385	-20.1385	-20.1385	-20.1385	-20.1385	-20.1385	-20.1385	-20.1385	-20.1385	-20.1385	-20.1385	-20.1385	-20.1385	-20.1385	-20.1385	-20.1385	-20.1385	-20.1385	-20.1385	-9.95128	-20.1385	-20.1385	-20.1385	-20.1385	-20.1385	-20.1385	-20.1385	-20.1385
NG10	-19.8883	-19.8883	-8.78075	-19.8883	-19.8883	-19.8883	-19.8883	-19.8883	-19.8883	-19.8883	-19.8883	-19.8883	-19.8883	-19.8883	-19.8883	-19.8883	-19.8883	-19.8883	-19.8883	-19.8883	-19.8883	-19.8883	-19.8883	-19.8883	-19.8883	-19.8883	-19.8883	-19.8883	-19.8883	-19.8883	-19.8883	-19.8883	-19.8883	-19.8883	-19.8883	-19.8883	-19.8883	-19.8883	-19.8883	-19.8883	-19.8883	-19.8883	-8.14972	-19.8883	-19.8883	-14.585	-19.8883	-19.8883	-19.8883
BL_226	-20.8039	-20.8039	-20.8039	-20.8039	-20.8039	-20.8039	-20.8039	-20.8039	-20.8039	-20.8039	-20.8039	-20.8039	-20.8039	-20.8039	-20.8039	-20.8039	-20.8039	-11.1468	-20.8039	-20.8039	-20.8039	-20.8039	-20.8039	-20.8039	-20.8039	-20.8039	-20.8039	-20.8039	-20.8039	-20.8039	-20.8039	-20.8039	-20.8039	-20.8039	-20.8039	-20.8039	-20.8039	-20.8039	-20.8039	-20.8039	-20.8039	-20.8039	-7.90588	-20.8039	-20.8039	-20.8039	-20.8039	-20.8039	-20.8039
BL_206	-19.9581	-19.9581	-8.2062	-8.32229	-19.9581	-19.9581	-9.65217	-19.9581	-19.9581	-19.9581	-19.9581	-19.9581	-19.9581	-19.9581	-19.9581	-19.9581	-19.9581	-19.9581	-19.9581	-19.9581	-19.9581	-19.9581	-19.9581	-19.9581	-19.9581	-19.9581	-13.3775	-19.9581	-19.9581	-19.9581	-19.9581	-19.9581	-19.9581	-19.9581	-19.9581	-19.9581	-19.9581	-19.9581	-19.9581	-19.9581	-19.9581	-19.9581	-19.9581	-19.9581	-19.9581	-19.9581	-19.9581	-19.9581	-19.9581
NG01	-20.0506	-20.0506	-20.0506	-20.0506	-20.0506	-20.0506	-20.0506	-20.0506	-20.0506	-20.0506	-20.0506	-20.0506	-20.0506	-20.0506	-20.0506	-20.0506	-20.0506	-20.0506	-20.0506	-20.0506	-20.0506	-20.0506	-20.0506	-20.0506	-20.0506	-20.0506	-20.0506	-20.0506	-20.0506	-20.0506	-20.0506	-20.0506	-20.0506	-20.0506	-20.0506	-20.0506	-20.0506	-20.0506	-20.0506	-20.0506	-20.0506	-20.0506	-20.0506	-20.0506	-20.0506	-20.0506	-20.0506	-20.0506	-20.0506
NG17	-19.8822	-19.8822	-8.23734	-19.8822	-19.8822	-19.8822	-10.2406	-19.8822	-19.8822	-19.8822	-19.8822	-19.8822	-19.8822	-19.8822	-19.8822	-19.8822	-6.50262	-19.8822	-12.5355	-5.55245	-4.32199	-8.94407	-8.63974	-19.8822	-10.4272	-19.8822	-19.8822	-19.8822	-19.8822	-19.8822	-19.8822	-19.8822	-9.08422	-19.8822	-19.8822	-19.8822	-19.8822	-19.8822	-19.8822	-19.8822	-19.8822	-19.8822	-11.3932	-19.8822	-19.8822	-7.43638	-19.8822	-19.8822	-8.90623
NG30	-20.0604	-20.0604	-20.0604	-20.0604	-20.0604	-20.0604	-20.0604	-20.0604	-20.0604	-20.0604	-20.0604	-20.0604	-20.0604	-20.0604	-20.0604	-20.0604	-20.0604	-20.0604	-20.0604	-20.0604	-20.0604	-20.0604	-20.0604	-20.0604	-20.0604	-20.0604	-20.0604	-20.0604	-20.0604	-20.0604	-20.0604	-20.0604	-20.0604	-20.0604	-20.0604	-20.0604	-20.0604	-20.0604	-20.0604	-20.0604	-20.0604	-20.0604	-20.0604	-20.0604	-20.0604	-20.0604	-20.0604	-20.0604	-20.0604
Neg030	-19.5834	-19.5834	-19.5834	-19.5834	-19.5834	-19.5834	-19.5834	-19.5834	-19.5834	-19.5834	-19.5834	-19.5834	-19.5834	-19.5834	-19.5834	-19.5834	-19.5834	-19.5834	-19.5834	-19.5834	-19.5834	-19.5834	-19.5834	-19.5834	-19.5834	-19.5834	-19.5834	-19.5834	-19.5834	-19.5834	-19.5834	-19.5834	-19.5834	-19.5834	-19.5834	-19.5834	-19.5834	-19.5834	-19.5834	-19.5834	-19.5834	-19.5834	-19.5834	-19.5834	-19.5834	-19.5834	-19.5834	-19.5834	-19.5834
NK83	-20.0651	-20.0651	-20.0651	-20.0651	-20.0651	-20.0651	-20.0651	-20.0651	-20.0651	-20.0651	-20.0651	-20.0651	-20.0651	-20.0651	-20.0651	-20.0651	-20.0651	-20.0651	-20.0651	-20.0651	-20.0651	-20.0651	-20.0651	-20.0651	-20.0651	-20.0651	-20.0651	-20.0651	-20.0651	-20.0651	-20.0651	-20.0651	-20.0651	-20.0651	-20.0651	-20.0651	-20.0651	-20.0651	-20.0651	-20.0651	-20.0651	-20.0651	-11.7388	-20.0651	-20.0651	-20.0651	-20.0651	-20.0651	-20.0651
NK55	-19.5148	-19.5148	-19.5148	-19.5148	-19.5148	-19.5148	-19.5148	-19.5148	-19.5148	-19.5148	-19.5148	-19.5148	-19.5148	-9.5269	-12.9204	-19.5148	-19.5148	-19.5148	-19.5148	-19.5148	-19.5148	-19.5148	-19.5148	-19.5148	-19.5148	-19.5148	-19.5148	-19.5148	-19.5148	-19.5148	-19.5148	-19.5148	-19.5148	-19.5148	-19.5148	-19.5148	-19.5148	-19.5148	-19.5148	-19.5148	-19.5148	-19.5148	-19.5148	-19.5148	-19.5148	-19.5148	-19.5148	-19.5148	-19.5148
Neg023	-19.5206	-19.5206	-19.5206	-19.5206	-19.5206	-19.5206	-19.5206	-19.5206	-19.5206	-19.5206	-19.5206	-19.5206	-19.5206	-19.5206	-19.5206	-19.5206	-19.5206	-19.5206	-19.5206	-19.5206	-19.5206	-19.5206	-19.5206	-19.5206	-19.5206	-19.5206	-19.5206	-19.5206	-19.5206	-19.5206	-19.5206	-19.5206	-19.5206	-19.5206	-19.5206	-19.5206	-19.5206	-19.5206	-19.5206	-19.5206	-19.5206	-19.5206	-19.5206	-19.5206	-19.5206	-19.5206	-19.5206	-19.5206	-19.5206
NG028	-20.3959	-20.3959	-20.3959	-20.3959	-20.3959	-20.3959	-20.3959	-20.3959	-20.3959	-20.3959	-20.3959	-20.3959	-20.3959	-20.3959	-20.3959	-20.3959	-20.3959	-20.3959	-20.3959	-20.3959	-20.3959	-20.3959	-20.3959	-20.3959	-20.3959	-20.3959	-20.3959	-20.3959	-20.3959	-20.3959	-20.3959	-20.3959	-20.3959	-20.3959	-20.3959	-20.3959	-20.3959	-20.3959	-20.3959	-20.3959	-20.3959	-20.3959	-20.3959	-20.3959	-20.3959	-20.3959	-20.3959	-20.3959	-20.3959
NG19	-19.4898	-19.4898	-19.4898	-19.4898	-19.4898	-19.4898	-19.4898	-19.4898	-19.4898	-19.4898	-19.4898	-19.4898	-19.4898	-19.4898	-19.4898	-19.4898	-19.4898	-19.4898	-19.4898	-19.4898	-19.4898	-19.4898	-19.4898	-19.4898	-19.4898	-19.4898	-19.4898	-19.4898	-19.4898	-19.4898	-19.4898	-19.4898	-19.4898	-19.4898	-19.4898	-19.4898	-19.4898	-19.4898	-19.4898	-19.4898	-19.4898	-19.4898	-19.4898	-19.4898	-19.4898	-19.4898	-19.4898	-19.4898	-19.4898
Neg028	-19.9519	-19.9519	-10.473	-7.58312	-19.9519	-19.9519	-19.9519	-19.9519	-19.9519	-19.9519	-19.9519	-19.9519	-19.9519	-19.9519	-19.9519	-19.9519	-19.9519	-19.9519	-19.9519	-19.9519	-19.9519	-19.9519	-19.9519	-19.9519	-19.9519	-19.9519	-19.9519	-19.9519	-19.9519	-19.9519	-19.9519	-19.9519	-19.9519	-19.9519	-19.9519	-19.9519	-19.9519	-19.9519	-19.9519	-19.9519	-19.9519	-19.9519	-19.9519	-19.9519	-19.9519	-19.9519	-19.9519	-19.9519	-19.9519
Neg053	-19.2955	-19.2955	-19.2955	-19.2955	-19.2955	-19.2955	-19.2955	-19.2955	-19.2955	-19.2955	-19.2955	-19.2955	-19.2955	-19.2955	-19.2955	-19.2955	-19.2955	-19.2955	-19.2955	-19.2955	-19.2955	-19.2955	-19.2955	-19.2955	-19.2955	-19.2955	-19.2955	-19.2955	-19.2955	-19.2955	-19.2955	-19.2955	-19.2955	-19.2955	-19.2955	-19.2955	-19.2955	-19.2955	-19.2955	-19.2955	-19.2955	-19.2955	-19.2955	-19.2955	-19.2955	-19.2955	-19.2955	-19.2955	-19.2955
Neg013	-19.8457	-19.8457	-8.0557	-6.75387	-19.8457	-19.8457	-19.8457	-19.8457	-19.8457	-19.8457	-19.8457	-19.8457	-19.8457	-19.8457	-19.8457	-19.8457	-19.8457	-19.8457	-19.8457	-19.8457	-19.8457	-19.8457	-19.8457	-19.8457	-19.8457	-19.8457	-19.8457	-19.8457	-19.8457	-19.8457	-19.8457	-19.8457	-19.8457	-19.8457	-19.8457	-19.8457	-19.8457	-19.8457	-19.8457	-19.8457	-19.8457	-19.8457	-19.8457	-19.8457	-19.8457	-8.88635	-19.8457	-19.8457	-19.8457
Neg070	-19.9772	-19.9772	-19.9772	-19.9772	-19.9772	-19.9772	-19.9772	-19.9772	-19.9772	-19.9772	-19.9772	-19.9772	-19.9772	-19.9772	-19.9772	-19.9772	-19.9772	-19.9772	-19.9772	-19.9772	-19.9772	-19.9772	-19.9772	-19.9772	-19.9772	-19.9772	-19.9772	-19.9772	-19.9772	-19.9772	-19.9772	-19.9772	-19.9772	-19.9772	-19.9772	-19.9772	-19.9772	-19.9772	-19.9772	-19.9772	-19.9772	-19.9772	-19.9772	-19.9772	-19.9772	-19.9772	-19.9772	-19.9772	-19.9772
Neg004	-19.6078	-19.6078	-19.6078	-19.6078	-19.6078	-19.6078	-19.6078	-19.6078	-19.6078	-19.6078	-19.6078	-19.6078	-19.6078	-19.6078	-19.6078	-19.6078	-19.6078	-19.6078	-19.6078	-19.6078	-19.6078	-19.6078	-19.6078	-19.6078	-19.6078	-19.6078	-19.6078	-19.6078	-19.6078	-19.6078	-19.6078	-19.6078	-19.6078	-19.6078	-19.6078	-19.6078	-19.6078	-19.6078	-19.6078	-19.6078	-19.6078	-19.6078	-19.6078	-19.6078	-19.6078	-19.6078	-19.6078	-19.6078	-19.6078
Neg121	-19.5818	-19.5818	-19.5818	-12.1726	-19.5818	-19.5818	-19.5818	-19.5818	-19.5818	-19.5818	-19.5818	-19.5818	-19.5818	-19.5818	-19.5818	-19.5818	-19.5818	-19.5818	-19.5818	-19.5818	-19.5818	-19.5818	-19.5818	-19.5818	-19.5818	-19.5818	-19.5818	-19.5818	-19.5818	-19.5818	-19.5818	-19.5818	-19.5818	-19.5818	-19.5818	-19.5818	-19.5818	-19.5818	-19.5818	-19.5818	-19.5818	-19.5818	-19.5818	-19.5818	-19.5818	-19.5818	-19.5818	-19.5818	-19.5818
Neg014	-19.57	-19.57	-19.57	-19.57	-19.57	-19.57	-19.57	-19.57	-19.57	-19.57	-19.57	-19.57	-19.57	-19.57	-19.57	-19.57	-19.57	-19.57	-19.57	-19.57	-19.57	-19.57	-19.57	-19.57	-19.57	-19.57	-10.8121	-19.57	-19.57	-19.57	-19.57	-19.57	-19.57	-19.57	-19.57	-19.57	-19.57	-19.57	-19.57	-19.57	-19.57	-19.57	-19.57	-19.57	-19.57	-19.57	-19.57	-19.57	-19.57
Neg067	-19.8868	-19.8868	-8.41682	-19.8868	-19.8868	-19.8868	-19.8868	-19.8868	-19.8868	-11.8835	-19.8868	-19.8868	-19.8868	-12.6207	-19.8868	-19.8868	-19.8868	-19.8868	-19.8868	-19.8868	-19.8868	-19.8868	-19.8868	-19.8868	-19.8868	-19.8868	-10.8284	-19.8868	-19.8868	-19.8868	-19.8868	-19.8868	-11.709	-19.8868	-19.8868	-19.8868	-19.8868	-19.8868	-19.8868	-19.8868	-19.8868	-19.8868	-9.57553	-19.8868	-19.8868	-10.3965	-19.8868	-19.8868	-19.8868
Neg016	-20.2897	-20.2897	-11.5719	-20.2897	-20.2897	-20.2897	-20.2897	-20.2897	-20.2897	-20.2897	-20.2897	-20.2897	-20.2897	-20.2897	-20.2897	-20.2897	-20.2897	-20.2897	-20.2897	-20.2897	-20.2897	-20.2897	-20.2897	-20.2897	-20.2897	-20.2897	-20.2897	-20.2897	-20.2897	-20.2897	-20.2897	-20.2897	-20.2897	-20.2897	-20.2897	-20.2897	-20.2897	-20.2897	-20.2897	-20.2897	-20.2897	-20.2897	-8.67967	-20.2897	-20.2897	-20.2897	-20.2897	-20.2897	-20.2897
Neg047	-19.7547	-19.7547	-9.13501	-9.68054	-19.7547	-19.7547	-19.7547	-19.7547	-19.7547	-19.7547	-19.7547	-19.7547	-19.7547	-19.7547	-19.7547	-19.7547	-19.7547	-19.7547	-19.7547	-19.7547	-19.7547	-19.7547	-19.7547	-19.7547	-19.7547	-19.7547	-10.9461	-19.7547	-19.7547	-19.7547	-19.7547	-19.7547	-19.7547	-19.7547	-19.7547	-19.7547	-19.7547	-19.7547	-19.7547	-19.7547	-19.7547	-19.7547	-7.96523	-19.7547	-19.7547	-9.23003	-19.7547	-19.7547	-13.5998
Neg126	-20.0723	-20.0723	-20.0723	-20.0723	-20.0723	-20.0723	-20.0723	-20.0723	-20.0723	-20.0723	-20.0723	-20.0723	-20.0723	-20.0723	-20.0723	-20.0723	-20.0723	-20.0723	-20.0723	-20.0723	-20.0723	-20.0723	-20.0723	-20.0723	-20.0723	-20.0723	-20.0723	-20.0723	-20.0723	-11.1442	-20.0723	-20.0723	-20.0723	-20.0723	-20.0723	-20.0723	-20.0723	-20.0723	-20.0723	-20.0723	-20.0723	-20.0723	-20.0723	-20.0723	-20.0723	-20.0723	-20.0723	-20.0723	-20.0723
Neg045	-20.2852	-20.2852	-20.2852	-20.2852	-20.2852	-20.2852	-20.2852	-20.2852	-20.2852	-20.2852	-20.2852	-20.2852	-20.2852	-20.2852	-20.2852	-20.2852	-20.2852	-20.2852	-20.2852	-20.2852	-20.2852	-20.2852	-20.2852	-20.2852	-20.2852	-20.2852	-20.2852	-20.2852	-20.2852	-20.2852	-20.2852	-20.2852	-20.2852	-20.2852	-20.2852	-20.2852	-20.2852	-20.2852	-20.2852	-20.2852	-20.2852	-20.2852	-20.2852	-20.2852	-20.2852	-10.0716	-20.2852	-20.2852	-20.2852
Neg081	-19.8544	-19.8544	-19.8544	-19.8544	-19.8544	-19.8544	-19.8544	-19.8544	-19.8544	-19.8544	-19.8544	-19.8544	-19.8544	-19.8544	-19.8544	-19.8544	-19.8544	-19.8544	-19.8544	-19.8544	-19.8544	-19.8544	-19.8544	-19.8544	-19.8544	-19.8544	-19.8544	-19.8544	-19.8544	-19.8544	-19.8544	-19.8544	-19.8544	-19.8544	-19.8544	-19.8544	-19.8544	-19.8544	-19.8544	-19.8544	-19.8544	-19.8544	-19.8544	-19.8544	-19.8544	-19.8544	-19.8544	-19.8544	-19.8544
NK90	-20.7388	-20.7388	-20.7388	-20.7388	-20.7388	-20.7388	-20.7388	-20.7388	-20.7388	-20.7388	-20.7388	-20.7388	-20.7388	-20.7388	-20.7388	-20.7388	-20.7388	-20.7388	-20.7388	-20.7388	-20.7388	-20.7388	-20.7388	-20.7388	-20.7388	-20.7388	-10.5486	-20.7388	-20.7388	-20.7388	-20.7388	-20.7388	-20.7388	-20.7388	-20.7388	-20.7388	-20.7388	-20.7388	-20.7388	-20.7388	-20.7388	-20.7388	-20.7388	-20.7388	-20.7388	-20.7388	-20.7388	-20.7388	-20.7388
Neg143	-20.3645	-20.3645	-6.26148	-8.6075	-20.3645	-20.3645	-20.3645	-20.3645	-20.3645	-20.3645	-20.3645	-20.3645	-20.3645	-20.3645	-20.3645	-13.1633	-20.3645	-20.3645	-20.3645	-20.3645	-20.3645	-20.3645	-20.3645	-20.3645	-11.9909	-20.3645	-20.3645	-20.3645	-20.3645	-20.3645	-20.3645	-20.3645	-20.3645	-20.3645	-20.3645	-20.3645	-20.3645	-20.3645	-20.3645	-20.3645	-20.3645	-20.3645	-9.99377	-20.3645	-20.3645	-8.76684	-20.3645	-20.3645	-12.0602
Neg110	-19.4576	-19.4576	-19.4576	-19.4576	-19.4576	-19.4576	-19.4576	-19.4576	-19.4576	-19.4576	-19.4576	-19.4576	-19.4576	-19.4576	-19.4576	-19.4576	-19.4576	-19.4576	-19.4576	-19.4576	-19.4576	-19.4576	-19.4576	-19.4576	-19.4576	-19.4576	-19.4576	-19.4576	-19.4576	-19.4576	-19.4576	-19.4576	-19.4576	-19.4576	-19.4576	-19.4576	-19.4576	-19.4576	-19.4576	-19.4576	-19.4576	-19.4576	-19.4576	-19.4576	-19.4576	-19.4576	-19.4576	-19.4576	-19.4576
Neg120	-20.1395	-20.1395	-9.04952	-20.1395	-20.1395	-20.1395	-20.1395	-20.1395	-20.1395	-20.1395	-20.1395	-20.1395	-20.1395	-20.1395	-20.1395	-20.1395	-20.1395	-20.1395	-20.1395	-20.1395	-20.1395	-20.1395	-20.1395	-20.1395	-20.1395	-20.1395	-20.1395	-20.1395	-20.1395	-20.1395	-20.1395	-20.1395	-20.1395	-20.1395	-20.1395	-20.1395	-20.1395	-20.1395	-20.1395	-20.1395	-20.1395	-20.1395	-10.0466	-20.1395	-11.9844	-12.8526	-20.1395	-20.1395	-20.1395
BL_025	-19.5714	-19.5714	-19.5714	-19.5714	-19.5714	-19.5714	-19.5714	-19.5714	-19.5714	-19.5714	-19.5714	-19.5714	-19.5714	-19.5714	-19.5714	-19.5714	-19.5714	-19.5714	-19.5714	-19.5714	-19.5714	-19.5714	-19.5714	-19.5714	-19.5714	-19.5714	-19.5714	-19.5714	-19.5714	-19.5714	-19.5714	-19.5714	-19.5714	-19.5714	-19.5714	-19.5714	-19.5714	-19.5714	-19.5714	-19.5714	-10.4696	-19.5714	-19.5714	-19.5714	-19.5714	-19.5714	-19.5714	-19.5714	-19.5714
BL_235	-20.2085	-20.2085	-12.1435	-20.2085	-20.2085	-20.2085	-20.2085	-20.2085	-20.2085	-20.2085	-20.2085	-20.2085	-20.2085	-20.2085	-20.2085	-20.2085	-20.2085	-20.2085	-20.2085	-20.2085	-20.2085	-20.2085	-20.2085	-20.2085	-20.2085	-20.2085	-20.2085	-20.2085	-20.2085	-20.2085	-20.2085	-20.2085	-20.2085	-20.2085	-20.2085	-20.2085	-20.2085	-20.2085	-20.2085	-20.2085	-20.2085	-20.2085	-20.2085	-20.2085	-20.2085	-20.2085	-20.2085	-20.2085	-20.2085
BL_005	-19.4843	-19.4843	-19.4843	-9.76588	-19.4843	-19.4843	-19.4843	-19.4843	-19.4843	-19.4843	-19.4843	-19.4843	-19.4843	-19.4843	-19.4843	-19.4843	-19.4843	-19.4843	-19.4843	-19.4843	-19.4843	-19.4843	-19.4843	-19.4843	-12.9037	-19.4843	-19.4843	-19.4843	-19.4843	-19.4843	-19.4843	-19.4843	-13.1369	-19.4843	-19.4843	-19.4843	-19.4843	-19.4843	-19.4843	-19.4843	-8.95538	-19.4843	-19.4843	-19.4843	-19.4843	-9.04869	-19.4843	-19.4843	-19.4843
BL_008	-20.6846	-20.6846	-6.83969	-11.5773	-20.6846	-20.6846	-20.6846	-20.6846	-20.6846	-20.6846	-20.6846	-20.6846	-20.6846	-20.6846	-20.6846	-12.6355	-20.6846	-20.6846	-20.6846	-20.6846	-20.6846	-20.6846	-20.6846	-20.6846	-20.6846	-20.6846	-20.6846	-20.6846	-20.6846	-20.6846	-20.6846	-20.6846	-20.6846	-20.6846	-20.6846	-20.6846	-20.6846	-20.6846	-20.6846	-20.6846	-20.6846	-20.6846	-8.87542	-20.6846	-20.6846	-10.7361	-20.6846	-20.6846	-20.6846
BL_010	-20.0355	-20.0355	-20.0355	-20.0355	-20.0355	-20.0355	-20.0355	-20.0355	-20.0355	-20.0355	-20.0355	-20.0355	-20.0355	-20.0355	-20.0355	-20.0355	-20.0355	-20.0355	-20.0355	-20.0355	-20.0355	-20.0355	-20.0355	-20.0355	-20.0355	-20.0355	-20.0355	-20.0355	-20.0355	-20.0355	-20.0355	-20.0355	-20.0355	-20.0355	-20.0355	-20.0355	-20.0355	-20.0355	-20.0355	-20.0355	-11.3144	-20.0355	-20.0355	-20.0355	-20.0355	-20.0355	-20.0355	-20.0355	-20.0355
BL_004	-19.5266	-19.5266	-19.5266	-8.01397	-19.5266	-19.5266	-19.5266	-19.5266	-19.5266	-19.5266	-19.5266	-19.5266	-19.5266	-19.5266	-19.5266	-19.5266	-19.5266	-19.5266	-19.5266	-19.5266	-19.5266	-19.5266	-19.5266	-19.5266	-19.5266	-19.5266	-19.5266	-19.5266	-19.5266	-13.6377	-19.5266	-19.5266	-19.5266	-19.5266	-19.5266	-19.5266	-19.5266	-19.5266	-19.5266	-19.5266	-19.5266	-19.5266	-19.5266	-19.5266	-19.5266	-19.5266	-19.5266	-19.5266	-19.5266
BL_218	-20.2597	-20.2597	-20.2597	-20.2597	-20.2597	-20.2597	-20.2597	-20.2597	-20.2597	-20.2597	-20.2597	-20.2597	-20.2597	-20.2597	-20.2597	-20.2597	-20.2597	-20.2597	-20.2597	-20.2597	-20.2597	-20.2597	-20.2597	-20.2597	-20.2597	-20.2597	-20.2597	-20.2597	-20.2597	-20.2597	-20.2597	-20.2597	-20.2597	-20.2597	-20.2597	-20.2597	-20.2597	-20.2597	-20.2597	-20.2597	-20.2597	-20.2597	-20.2597	-20.2597	-20.2597	-20.2597	-20.2597	-20.2597	-20.2597
BL_011	-13.7381	-19.8042	-19.8042	-9.47902	-13.3569	-19.8042	-19.8042	-19.8042	-19.8042	-12.9897	-19.8042	-9.22852	-19.8042	-19.8042	-19.8042	-19.8042	-19.8042	-19.8042	-19.8042	-19.8042	-19.8042	-19.8042	-19.8042	-19.8042	-19.8042	-19.8042	-12.464	-19.8042	-19.8042	-19.8042	-19.8042	-19.8042	-19.8042	-19.8042	-19.8042	-19.8042	-19.8042	-19.8042	-19.8042	-19.8042	-19.8042	-19.8042	-19.8042	-19.8042	-19.8042	-19.8042	-19.8042	-19.8042	-19.8042
BL_241	-19.0639	-19.0639	-11.4476	-12.06	-19.0639	-19.0639	-19.0639	-19.0639	-19.0639	-19.0639	-19.0639	-9.84156	-19.0639	-8.87673	-19.0639	-19.0639	-19.0639	-19.0639	-19.0639	-19.0639	-19.0639	-19.0639	-19.0639	-19.0639	-19.0639	-19.0639	-19.0639	-19.0639	-19.0639	-19.0639	-19.0639	-19.0639	-19.0639	-19.0639	-19.0639	-19.0639	-19.0639	-19.0639	-9.28142	-19.0639	-10.4314	-19.0639	-19.0639	-19.0639	-19.0639	-19.0639	-19.0639	-19.0639	-19.0639
BL_116	-19.5302	-19.5302	-19.5302	-11.2088	-19.5302	-19.5302	-19.5302	-19.5302	-19.5302	-19.5302	-19.5302	-19.5302	-19.5302	-19.5302	-19.5302	-19.5302	-19.5302	-19.5302	-19.5302	-19.5302	-19.5302	-19.5302	-19.5302	-19.5302	-19.5302	-19.5302	-19.5302	-19.5302	-19.5302	-19.5302	-19.5302	-19.5302	-19.5302	-19.5302	-19.5302	-19.5302	-19.5302	-19.5302	-19.5302	-19.5302	-19.5302	-19.5302	-19.5302	-19.5302	-19.5302	-19.5302	-19.5302	-19.5302	-19.5302
BL_230	-19.7737	-19.7737	-19.7737	-19.7737	-19.7737	-19.7737	-19.7737	-19.7737	-19.7737	-19.7737	-19.7737	-19.7737	-19.7737	-19.7737	-19.7737	-19.7737	-19.7737	-19.7737	-19.7737	-19.7737	-19.7737	-19.7737	-19.7737	-19.7737	-19.7737	-19.7737	-19.7737	-19.7737	-19.7737	-19.7737	-19.7737	-19.7737	-19.7737	-19.7737	-19.7737	-19.7737	-19.7737	-19.7737	-19.7737	-19.7737	-8.02793	-19.7737	-19.7737	-19.7737	-19.7737	-19.7737	-19.7737	-19.7737	-19.7737
BL_031	-20.9488	-20.9488	-20.9488	-20.9488	-20.9488	-20.9488	-20.9488	-20.9488	-20.9488	-20.9488	-20.9488	-20.9488	-20.9488	-20.9488	-20.9488	-20.9488	-20.9488	-20.9488	-20.9488	-20.9488	-20.9488	-20.9488	-20.9488	-20.9488	-20.9488	-20.9488	-20.9488	-20.9488	-20.9488	-20.9488	-20.9488	-20.9488	-20.9488	-20.9488	-20.9488	-20.9488	-20.9488	-20.9488	-20.9488	-20.9488	-10.4774	-20.9488	-20.9488	-20.9488	-20.9488	-20.9488	-20.9488	-20.9488	-20.9488
BL_003	-19.6452	-19.6452	-19.6452	-19.6452	-19.6452	-19.6452	-19.6452	-19.6452	-19.6452	-19.6452	-19.6452	-19.6452	-19.6452	-19.6452	-19.6452	-19.6452	-19.6452	-19.6452	-19.6452	-19.6452	-19.6452	-19.6452	-19.6452	-19.6452	-19.6452	-19.6452	-10.5603	-19.6452	-19.6452	-19.6452	-19.6452	-19.6452	-19.6452	-19.6452	-19.6452	-19.6452	-19.6452	-19.6452	-19.6452	-19.6452	-10.5247	-19.6452	-19.6452	-19.6452	-19.6452	-19.6452	-19.6452	-19.6452	-19.6452
BL_201	-19.6251	-19.6251	-19.6251	-7.91177	-19.6251	-19.6251	-19.6251	-19.6251	-19.6251	-19.6251	-19.6251	-19.6251	-19.6251	-19.6251	-19.6251	-19.6251	-19.6251	-19.6251	-19.6251	-19.6251	-19.6251	-19.6251	-19.6251	-19.6251	-19.6251	-19.6251	-19.6251	-19.6251	-19.6251	-10.2819	-19.6251	-19.6251	-19.6251	-19.6251	-19.6251	-19.6251	-19.6251	-19.6251	-19.6251	-19.6251	-8.79101	-19.6251	-19.6251	-19.6251	-19.6251	-19.6251	-19.6251	-19.6251	-19.6251
BL_012	-20.3218	-20.3218	-20.3218	-13.2998	-20.3218	-20.3218	-20.3218	-20.3218	-20.3218	-20.3218	-20.3218	-20.3218	-20.3218	-20.3218	-20.3218	-20.3218	-20.3218	-20.3218	-20.3218	-20.3218	-20.3218	-20.3218	-20.3218	-20.3218	-20.3218	-20.3218	-20.3218	-20.3218	-20.3218	-20.3218	-20.3218	-20.3218	-20.3218	-20.3218	-20.3218	-20.3218	-20.3218	-20.3218	-20.3218	-20.3218	-11.4343	-20.3218	-20.3218	-20.3218	-20.3218	-20.3218	-20.3218	-20.3218	-20.3218
BL_191	-19.6641	-19.6641	-19.6641	-9.21854	-19.6641	-19.6641	-19.6641	-19.6641	-19.6641	-19.6641	-19.6641	-19.6641	-19.6641	-19.6641	-19.6641	-19.6641	-19.6641	-19.6641	-19.6641	-19.6641	-19.6641	-19.6641	-19.6641	-19.6641	-19.6641	-19.6641	-11.4531	-19.6641	-19.6641	-19.6641	-19.6641	-19.6641	-19.6641	-19.6641	-19.6641	-19.6641	-19.6641	-19.6641	-19.6641	-19.6641	-10.8319	-19.6641	-19.6641	-19.6641	-19.6641	-19.6641	-19.6641	-19.6641	-19.6641
BL_233	-19.9879	-19.9879	-19.9879	-19.9879	-19.9879	-19.9879	-19.9879	-19.9879	-19.9879	-19.9879	-19.9879	-19.9879	-19.9879	-19.9879	-19.9879	-19.9879	-19.9879	-19.9879	-19.9879	-19.9879	-19.9879	-19.9879	-19.9879	-19.9879	-19.9879	-19.9879	-10.7033	-19.9879	-19.9879	-19.9879	-19.9879	-19.9879	-19.9879	-19.9879	-19.9879	-19.9879	-19.9879	-19.9879	-19.9879	-19.9879	-9.5177	-19.9879	-19.9879	-19.9879	-19.9879	-19.9879	-19.9879	-19.9879	-19.9879
BL_016	-19.8866	-19.8866	-19.8866	-9.9506	-19.8866	-19.8866	-19.8866	-19.8866	-19.8866	-19.8866	-19.8866	-19.8866	-19.8866	-19.8866	-19.8866	-19.8866	-19.8866	-19.8866	-19.8866	-19.8866	-19.8866	-19.8866	-19.8866	-19.8866	-19.8866	-19.8866	-13.252	-19.8866	-19.8866	-19.8866	-19.8866	-19.8866	-19.8866	-19.8866	-19.8866	-19.8866	-19.8866	-19.8866	-19.8866	-19.8866	-9.83035	-19.8866	-19.8866	-19.8866	-19.8866	-19.8866	-19.8866	-19.8866	-19.8866
BL_018	-20.5094	-20.5094	-20.5094	-20.5094	-20.5094	-20.5094	-20.5094	-20.5094	-20.5094	-20.5094	-20.5094	-20.5094	-20.5094	-20.5094	-20.5094	-20.5094	-20.5094	-20.5094	-20.5094	-20.5094	-20.5094	-20.5094	-20.5094	-20.5094	-20.5094	-20.5094	-20.5094	-20.5094	-20.5094	-20.5094	-20.5094	-20.5094	-20.5094	-20.5094	-20.5094	-20.5094	-20.5094	-20.5094	-20.5094	-20.5094	-20.5094	-20.5094	-20.5094	-20.5094	-20.5094	-20.5094	-20.5094	-20.5094	-20.5094
BL_026	-20.2186	-20.2186	-20.2186	-20.2186	-20.2186	-20.2186	-20.2186	-20.2186	-20.2186	-20.2186	-20.2186	-20.2186	-20.2186	-20.2186	-20.2186	-20.2186	-20.2186	-20.2186	-20.2186	-20.2186	-20.2186	-20.2186	-20.2186	-20.2186	-20.2186	-20.2186	-20.2186	-20.2186	-20.2186	-20.2186	-20.2186	-20.2186	-20.2186	-20.2186	-20.2186	-20.2186	-20.2186	-20.2186	-20.2186	-20.2186	-9.91694	-20.2186	-20.2186	-20.2186	-20.2186	-20.2186	-20.2186	-20.2186	-20.2186
BL_215	-19.9604	-19.9604	-19.9604	-19.9604	-19.9604	-19.9604	-19.9604	-19.9604	-19.9604	-19.9604	-19.9604	-19.9604	-19.9604	-19.9604	-19.9604	-19.9604	-19.9604	-19.9604	-19.9604	-19.9604	-19.9604	-19.9604	-19.9604	-19.9604	-19.9604	-19.9604	-19.9604	-19.9604	-19.9604	-19.9604	-19.9604	-19.9604	-19.9604	-19.9604	-19.9604	-19.9604	-19.9604	-19.9604	-19.9604	-19.9604	-19.9604	-19.9604	-19.9604	-19.9604	-19.9604	-19.9604	-19.9604	-19.9604	-19.9604
BL_027	-19.4846	-19.4846	-8.40409	-9.28278	-19.4846	-19.4846	-19.4846	-19.4846	-19.4846	-19.4846	-19.4846	-19.4846	-19.4846	-19.4846	-19.4846	-19.4846	-19.4846	-19.4846	-19.4846	-19.4846	-19.4846	-19.4846	-19.4846	-19.4846	-19.4846	-19.4846	-19.4846	-19.4846	-19.4846	-19.4846	-19.4846	-19.4846	-19.4846	-19.4846	-19.4846	-19.4846	-19.4846	-19.4846	-9.9391	-9.98222	-9.67422	-19.4846	-19.4846	-19.4846	-19.4846	-19.4846	-19.4846	-19.4846	-19.4846
BL_017	-19.5179	-19.5179	-19.5179	-19.5179	-19.5179	-19.5179	-19.5179	-19.5179	-19.5179	-19.5179	-19.5179	-19.5179	-19.5179	-19.5179	-19.5179	-19.5179	-19.5179	-19.5179	-19.5179	-19.5179	-19.5179	-19.5179	-19.5179	-19.5179	-19.5179	-19.5179	-19.5179	-19.5179	-19.5179	-19.5179	-19.5179	-19.5179	-19.5179	-19.5179	-19.5179	-19.5179	-19.5179	-19.5179	-19.5179	-19.5179	-19.5179	-19.5179	-19.5179	-19.5179	-19.5179	-19.5179	-19.5179	-19.5179	-19.5179
BL_134	-19.422	-19.422	-19.422	-10.6799	-19.422	-19.422	-19.422	-19.422	-19.422	-19.422	-19.422	-19.422	-19.422	-19.422	-19.422	-19.422	-19.422	-19.422	-19.422	-19.422	-19.422	-19.422	-19.422	-19.422	-19.422	-19.422	-19.422	-19.422	-19.422	-19.422	-19.422	-19.422	-19.422	-19.422	-19.422	-19.422	-19.422	-19.422	-19.422	-19.422	-10.8501	-19.422	-19.422	-19.422	-19.422	-19.422	-19.422	-19.422	-19.422
BL_030	-20.0379	-20.0379	-20.0379	-10.5076	-20.0379	-20.0379	-20.0379	-20.0379	-20.0379	-20.0379	-20.0379	-20.0379	-20.0379	-20.0379	-20.0379	-20.0379	-20.0379	-20.0379	-20.0379	-20.0379	-20.0379	-20.0379	-20.0379	-20.0379	-20.0379	-20.0379	-20.0379	-20.0379	-20.0379	-20.0379	-20.0379	-20.0379	-20.0379	-20.0379	-20.0379	-20.0379	-20.0379	-20.0379	-20.0379	-20.0379	-8.44402	-20.0379	-20.0379	-20.0379	-20.0379	-20.0379	-20.0379	-20.0379	-20.0379
BL_024	-19.3678	-9.54382	-9.33191	-19.3678	-11.0223	-19.3678	-19.3678	-19.3678	-19.3678	-19.3678	-19.3678	-19.3678	-19.3678	-19.3678	-19.3678	-19.3678	-19.3678	-19.3678	-19.3678	-19.3678	-19.3678	-19.3678	-19.3678	-19.3678	-19.3678	-19.3678	-19.3678	-19.3678	-19.3678	-19.3678	-19.3678	-19.3678	-19.3678	-19.3678	-19.3678	-19.3678	-19.3678	-19.3678	-19.3678	-19.3678	-19.3678	-19.3678	-19.3678	-19.3678	-19.3678	-19.3678	-19.3678	-19.3678	-19.3678
NG28	-19.809	-19.809	-19.809	-10.8056	-19.809	-19.809	-19.809	-19.809	-19.809	-19.809	-19.809	-19.809	-19.809	-19.809	-19.809	-19.809	-19.809	-19.809	-19.809	-19.809	-19.809	-19.809	-19.809	-19.809	-19.809	-19.809	-12.1636	-19.809	-19.809	-19.809	-19.809	-19.809	-19.809	-19.809	-19.809	-19.809	-19.809	-19.809	-19.809	-19.809	-19.809	-19.809	-19.809	-19.809	-19.809	-19.809	-19.809	-19.809	-19.809
Neg038	-19.5444	-19.5444	-8.17659	-9.58969	-19.5444	-19.5444	-19.5444	-19.5444	-19.5444	-19.5444	-19.5444	-19.5444	-19.5444	-19.5444	-19.5444	-19.5444	-19.5444	-19.5444	-19.5444	-19.5444	-19.5444	-19.5444	-19.5444	-19.5444	-19.5444	-19.5444	-19.5444	-19.5444	-19.5444	-19.5444	-19.5444	-19.5444	-19.5444	-19.5444	-19.5444	-19.5444	-19.5444	-19.5444	-19.5444	-19.5444	-19.5444	-19.5444	-19.5444	-19.5444	-19.5444	-19.5444	-19.5444	-19.5444	-19.5444
NG09	-19.6263	-19.6263	-19.6263	-19.6263	-19.6263	-19.6263	-19.6263	-19.6263	-19.6263	-19.6263	-19.6263	-19.6263	-19.6263	-19.6263	-19.6263	-19.6263	-19.6263	-19.6263	-19.6263	-19.6263	-19.6263	-19.6263	-19.6263	-19.6263	-19.6263	-19.6263	-19.6263	-19.6263	-19.6263	-19.6263	-19.6263	-19.6263	-19.6263	-19.6263	-19.6263	-19.6263	-19.6263	-19.6263	-19.6263	-19.6263	-10.5448	-19.6263	-19.6263	-19.6263	-19.6263	-19.6263	-19.6263	-19.6263	-19.6263
NG08	-20.1585	-20.1585	-8.19083	-20.1585	-20.1585	-20.1585	-20.1585	-20.1585	-20.1585	-20.1585	-20.1585	-20.1585	-20.1585	-20.1585	-20.1585	-20.1585	-20.1585	-20.1585	-20.1585	-20.1585	-20.1585	-20.1585	-20.1585	-20.1585	-12.0238	-20.1585	-20.1585	-20.1585	-20.1585	-20.1585	-20.1585	-20.1585	-20.1585	-20.1585	-20.1585	-20.1585	-20.1585	-20.1585	-20.1585	-20.1585	-9.18721	-20.1585	-20.1585	-20.1585	-20.1585	-10.76	-20.1585	-20.1585	-20.1585
NG029	-20.0263	-20.0263	-20.0263	-20.0263	-20.0263	-20.0263	-20.0263	-20.0263	-20.0263	-20.0263	-20.0263	-20.0263	-20.0263	-20.0263	-20.0263	-20.0263	-20.0263	-20.0263	-20.0263	-20.0263	-20.0263	-20.0263	-20.0263	-20.0263	-20.0263	-20.0263	-20.0263	-20.0263	-20.0263	-20.0263	-20.0263	-20.0263	-20.0263	-20.0263	-20.0263	-20.0263	-20.0263	-20.0263	-20.0263	-20.0263	-9.64626	-20.0263	-20.0263	-20.0263	-20.0263	-20.0263	-20.0263	-20.0263	-20.0263
NG020	-19.5651	-19.5651	-19.5651	-19.5651	-19.5651	-19.5651	-19.5651	-19.5651	-19.5651	-19.5651	-19.5651	-19.5651	-19.5651	-19.5651	-19.5651	-19.5651	-19.5651	-19.5651	-19.5651	-19.5651	-19.5651	-19.5651	-19.5651	-19.5651	-19.5651	-19.5651	-11.5719	-19.5651	-19.5651	-19.5651	-19.5651	-19.5651	-19.5651	-19.5651	-19.5651	-19.5651	-19.5651	-19.5651	-19.5651	-19.5651	-19.5651	-19.5651	-19.5651	-19.5651	-19.5651	-19.5651	-19.5651	-19.5651	-19.5651
NG07	-19.7975	-19.7975	-10.8458	-19.7975	-19.7975	-19.7975	-19.7975	-19.7975	-19.7975	-19.7975	-19.7975	-19.7975	-19.7975	-19.7975	-19.7975	-19.7975	-19.7975	-19.7975	-19.7975	-19.7975	-19.7975	-19.7975	-19.7975	-19.7975	-19.7975	-19.7975	-19.7975	-19.7975	-19.7975	-19.7975	-19.7975	-19.7975	-19.7975	-19.7975	-19.7975	-19.7975	-19.7975	-19.7975	-19.7975	-19.7975	-19.7975	-19.7975	-19.7975	-19.7975	-19.7975	-19.7975	-19.7975	-19.7975	-19.7975
Neg029	-19.6324	-19.6324	-19.6324	-19.6324	-19.6324	-19.6324	-19.6324	-19.6324	-19.6324	-19.6324	-19.6324	-19.6324	-19.6324	-19.6324	-19.6324	-19.6324	-19.6324	-19.6324	-19.6324	-19.6324	-19.6324	-19.6324	-19.6324	-19.6324	-19.6324	-19.6324	-13.038	-19.6324	-19.6324	-9.03802	-19.6324	-19.6324	-19.6324	-19.6324	-19.6324	-19.6324	-19.6324	-19.6324	-19.6324	-19.6324	-19.6324	-19.6324	-19.6324	-19.6324	-19.6324	-19.6324	-19.6324	-19.6324	-19.6324
NG21	-19.5697	-19.5697	-19.5697	-10.804	-19.5697	-19.5697	-19.5697	-19.5697	-19.5697	-19.5697	-19.5697	-19.5697	-19.5697	-19.5697	-19.5697	-19.5697	-19.5697	-19.5697	-19.5697	-19.5697	-19.5697	-19.5697	-19.5697	-19.5697	-19.5697	-19.5697	-19.5697	-19.5697	-19.5697	-19.5697	-19.5697	-19.5697	-19.5697	-19.5697	-19.5697	-19.5697	-19.5697	-19.5697	-19.5697	-19.5697	-19.5697	-19.5697	-19.5697	-19.5697	-19.5697	-19.5697	-19.5697	-19.5697	-19.5697
NG025	-20.0508	-20.0508	-20.0508	-20.0508	-20.0508	-20.0508	-20.0508	-20.0508	-20.0508	-20.0508	-20.0508	-20.0508	-20.0508	-20.0508	-20.0508	-20.0508	-20.0508	-20.0508	-20.0508	-20.0508	-20.0508	-20.0508	-20.0508	-20.0508	-20.0508	-20.0508	-20.0508	-20.0508	-20.0508	-20.0508	-20.0508	-20.0508	-20.0508	-20.0508	-20.0508	-20.0508	-20.0508	-20.0508	-20.0508	-20.0508	-20.0508	-20.0508	-20.0508	-20.0508	-20.0508	-20.0508	-20.0508	-20.0508	-20.0508
NG021	-19.7415	-19.7415	-19.7415	-8.71433	-19.7415	-19.7415	-19.7415	-19.7415	-19.7415	-19.7415	-19.7415	-19.7415	-19.7415	-19.7415	-19.7415	-19.7415	-19.7415	-19.7415	-19.7415	-19.7415	-19.7415	-19.7415	-19.7415	-19.7415	-19.7415	-19.7415	-19.7415	-19.7415	-19.7415	-19.7415	-19.7415	-19.7415	-19.7415	-19.7415	-19.7415	-19.7415	-19.7415	-19.7415	-19.7415	-19.7415	-9.00722	-19.7415	-19.7415	-19.7415	-19.7415	-19.7415	-19.7415	-19.7415	-19.7415
Neg027	-19.8695	-19.8695	-19.8695	-10.1693	-19.8695	-19.8695	-19.8695	-19.8695	-19.8695	-19.8695	-19.8695	-19.8695	-19.8695	-19.8695	-19.8695	-19.8695	-19.8695	-19.8695	-19.8695	-19.8695	-19.8695	-19.8695	-19.8695	-19.8695	-19.8695	-19.8695	-19.8695	-19.8695	-19.8695	-13.9533	-19.8695	-19.8695	-19.8695	-19.8695	-19.8695	-19.8695	-19.8695	-19.8695	-19.8695	-19.8695	-8.78876	-19.8695	-19.8695	-19.8695	-19.8695	-19.8695	-19.8695	-19.8695	-19.8695
NK53	-20.0031	-20.0031	-20.0031	-20.0031	-20.0031	-20.0031	-20.0031	-20.0031	-20.0031	-20.0031	-20.0031	-20.0031	-20.0031	-20.0031	-20.0031	-20.0031	-20.0031	-20.0031	-20.0031	-20.0031	-20.0031	-20.0031	-20.0031	-20.0031	-20.0031	-20.0031	-20.0031	-20.0031	-20.0031	-20.0031	-20.0031	-20.0031	-20.0031	-20.0031	-20.0031	-20.0031	-20.0031	-20.0031	-20.0031	-20.0031	-20.0031	-20.0031	-20.0031	-20.0031	-20.0031	-20.0031	-20.0031	-20.0031	-20.0031
NK82	-19.5925	-19.5925	-19.5925	-19.5925	-19.5925	-19.5925	-19.5925	-19.5925	-19.5925	-19.5925	-19.5925	-19.5925	-19.5925	-19.5925	-19.5925	-19.5925	-19.5925	-19.5925	-19.5925	-19.5925	-19.5925	-19.5925	-19.5925	-19.5925	-19.5925	-19.5925	-19.5925	-19.5925	-19.5925	-19.5925	-19.5925	-19.5925	-19.5925	-19.5925	-19.5925	-19.5925	-19.5925	-19.5925	-19.5925	-19.5925	-19.5925	-19.5925	-19.5925	-19.5925	-19.5925	-19.5925	-19.5925	-19.5925	-19.5925
NK54	-19.335	-19.335	-19.335	-19.335	-19.335	-19.335	-19.335	-19.335	-19.335	-19.335	-19.335	-19.335	-19.335	-19.335	-19.335	-19.335	-19.335	-19.335	-19.335	-19.335	-19.335	-19.335	-19.335	-19.335	-19.335	-19.335	-19.335	-19.335	-19.335	-19.335	-19.335	-19.335	-19.335	-19.335	-19.335	-19.335	-19.335	-19.335	-19.335	-19.335	-9.04316	-19.335	-19.335	-19.335	-19.335	-19.335	-19.335	-19.335	-19.335
Neg036	-19.5632	-19.5632	-19.5632	-19.5632	-19.5632	-19.5632	-19.5632	-19.5632	-19.5632	-19.5632	-19.5632	-19.5632	-19.5632	-19.5632	-19.5632	-19.5632	-19.5632	-19.5632	-19.5632	-19.5632	-19.5632	-19.5632	-19.5632	-19.5632	-19.5632	-19.5632	-19.5632	-19.5632	-19.5632	-19.5632	-19.5632	-19.5632	-19.5632	-19.5632	-19.5632	-19.5632	-19.5632	-19.5632	-19.5632	-19.5632	-11.0009	-19.5632	-19.5632	-19.5632	-19.5632	-19.5632	-19.5632	-19.5632	-19.5632
NG34	-19.8925	-19.8925	-19.8925	-8.90182	-19.8925	-19.8925	-19.8925	-19.8925	-19.8925	-19.8925	-19.8925	-19.8925	-19.8925	-19.8925	-19.8925	-19.8925	-19.8925	-19.8925	-19.8925	-19.8925	-19.8925	-19.8925	-19.8925	-19.8925	-19.8925	-19.8925	-19.8925	-19.8925	-19.8925	-19.8925	-19.8925	-19.8925	-19.8925	-19.8925	-19.8925	-19.8925	-19.8925	-19.8925	-19.8925	-19.8925	-9.50412	-19.8925	-19.8925	-19.8925	-19.8925	-19.8925	-19.8925	-19.8925	-19.8925
Neg039	-19.5684	-19.5684	-19.5684	-19.5684	-19.5684	-19.5684	-19.5684	-19.5684	-19.5684	-19.5684	-19.5684	-19.5684	-19.5684	-19.5684	-19.5684	-19.5684	-19.5684	-19.5684	-19.5684	-19.5684	-19.5684	-19.5684	-19.5684	-19.5684	-19.5684	-19.5684	-19.5684	-19.5684	-19.5684	-19.5684	-19.5684	-19.5684	-19.5684	-19.5684	-19.5684	-19.5684	-19.5684	-19.5684	-19.5684	-19.5684	-19.5684	-19.5684	-19.5684	-19.5684	-19.5684	-19.5684	-19.5684	-19.5684	-19.5684
Neg037	-19.3399	-19.3399	-19.3399	-19.3399	-19.3399	-19.3399	-19.3399	-19.3399	-19.3399	-19.3399	-19.3399	-19.3399	-19.3399	-19.3399	-19.3399	-19.3399	-19.3399	-19.3399	-19.3399	-19.3399	-19.3399	-19.3399	-19.3399	-19.3399	-19.3399	-19.3399	-19.3399	-19.3399	-19.3399	-19.3399	-19.3399	-19.3399	-19.3399	-19.3399	-19.3399	-19.3399	-19.3399	-19.3399	-19.3399	-19.3399	-9.92082	-19.3399	-19.3399	-19.3399	-19.3399	-19.3399	-19.3399	-19.3399	-19.3399
Neg035	-19.1655	-19.1655	-19.1655	-19.1655	-19.1655	-19.1655	-19.1655	-19.1655	-19.1655	-19.1655	-19.1655	-19.1655	-19.1655	-10.4725	-19.1655	-19.1655	-19.1655	-19.1655	-19.1655	-19.1655	-19.1655	-19.1655	-19.1655	-19.1655	-19.1655	-19.1655	-19.1655	-19.1655	-19.1655	-19.1655	-19.1655	-19.1655	-19.1655	-19.1655	-19.1655	-19.1655	-19.1655	-19.1655	-19.1655	-19.1655	-19.1655	-19.1655	-19.1655	-19.1655	-19.1655	-19.1655	-19.1655	-19.1655	-19.1655
NG26	-19.8579	-19.8579	-19.8579	-19.8579	-19.8579	-19.8579	-19.8579	-19.8579	-19.8579	-19.8579	-19.8579	-19.8579	-19.8579	-19.8579	-19.8579	-19.8579	-19.8579	-19.8579	-19.8579	-19.8579	-19.8579	-19.8579	-19.8579	-19.8579	-19.8579	-19.8579	-19.8579	-19.8579	-19.8579	-19.8579	-19.8579	-19.8579	-19.8579	-19.8579	-19.8579	-19.8579	-19.8579	-19.8579	-19.8579	-19.8579	-9.8437	-19.8579	-19.8579	-19.8579	-19.8579	-19.8579	-19.8579	-19.8579	-19.8579
NG14	-19.8361	-19.8361	-19.8361	-9.25276	-19.8361	-19.8361	-19.8361	-19.8361	-19.8361	-19.8361	-19.8361	-19.8361	-19.8361	-19.8361	-19.8361	-19.8361	-19.8361	-19.8361	-19.8361	-19.8361	-19.8361	-19.8361	-19.8361	-19.8361	-19.8361	-19.8361	-19.8361	-19.8361	-19.8361	-19.8361	-19.8361	-19.8361	-19.8361	-19.8361	-19.8361	-19.8361	-19.8361	-19.8361	-19.8361	-19.8361	-12.0156	-19.8361	-19.8361	-19.8361	-19.8361	-19.8361	-19.8361	-19.8361	-19.8361
Neg031	-19.8923	-19.8923	-19.8923	-19.8923	-19.8923	-19.8923	-19.8923	-19.8923	-19.8923	-19.8923	-19.8923	-19.8923	-19.8923	-19.8923	-19.8923	-19.8923	-19.8923	-19.8923	-19.8923	-19.8923	-19.8923	-19.8923	-19.8923	-19.8923	-19.8923	-19.8923	-19.8923	-19.8923	-19.8923	-19.8923	-19.8923	-19.8923	-19.8923	-19.8923	-19.8923	-19.8923	-19.8923	-19.8923	-19.8923	-19.8923	-9.77973	-19.8923	-19.8923	-19.8923	-19.8923	-19.8923	-19.8923	-19.8923	-19.8923
NG03	-19.5334	-19.5334	-19.5334	-19.5334	-19.5334	-19.5334	-19.5334	-19.5334	-19.5334	-19.5334	-19.5334	-19.5334	-19.5334	-19.5334	-19.5334	-19.5334	-19.5334	-19.5334	-19.5334	-19.5334	-19.5334	-19.5334	-19.5334	-19.5334	-19.5334	-19.5334	-19.5334	-19.5334	-19.5334	-19.5334	-19.5334	-19.5334	-19.5334	-19.5334	-19.5334	-19.5334	-19.5334	-19.5334	-19.5334	-19.5334	-19.5334	-19.5334	-19.5334	-19.5334	-19.5334	-19.5334	-19.5334	-19.5334	-19.5334
Neg087	-19.7771	-19.7771	-19.7771	-19.7771	-19.7771	-19.7771	-19.7771	-19.7771	-19.7771	-19.7771	-19.7771	-19.7771	-19.7771	-19.7771	-19.7771	-19.7771	-19.7771	-19.7771	-19.7771	-19.7771	-19.7771	-19.7771	-19.7771	-19.7771	-19.7771	-19.7771	-19.7771	-19.7771	-19.7771	-19.7771	-19.7771	-19.7771	-19.7771	-19.7771	-19.7771	-19.7771	-19.7771	-19.7771	-19.7771	-19.7771	-19.7771	-19.7771	-19.7771	-19.7771	-19.7771	-19.7771	-19.7771	-19.7771	-19.7771
Neg052	-20.4767	-20.4767	-20.4767	-20.4767	-20.4767	-20.4767	-20.4767	-20.4767	-20.4767	-20.4767	-20.4767	-20.4767	-20.4767	-20.4767	-20.4767	-20.4767	-20.4767	-20.4767	-20.4767	-20.4767	-20.4767	-20.4767	-20.4767	-20.4767	-20.4767	-20.4767	-20.4767	-20.4767	-20.4767	-14.5878	-20.4767	-20.4767	-20.4767	-20.4767	-20.4767	-20.4767	-20.4767	-20.4767	-20.4767	-20.4767	-8.42181	-20.4767	-20.4767	-20.4767	-20.4767	-20.4767	-20.4767	-20.4767	-20.4767
Neg054	-19.9876	-19.9876	-19.9876	-9.95475	-19.9876	-19.9876	-19.9876	-19.9876	-19.9876	-19.9876	-19.9876	-19.9876	-19.9876	-19.9876	-19.9876	-19.9876	-19.9876	-19.9876	-19.9876	-19.9876	-19.9876	-19.9876	-19.9876	-19.9876	-19.9876	-19.9876	-19.9876	-19.9876	-19.9876	-19.9876	-19.9876	-19.9876	-19.9876	-19.9876	-19.9876	-19.9876	-19.9876	-19.9876	-19.9876	-19.9876	-10.1269	-19.9876	-19.9876	-19.9876	-19.9876	-19.9876	-19.9876	-19.9876	-19.9876
Neg082	-19.8773	-19.8773	-19.8773	-9.34384	-19.8773	-19.8773	-19.8773	-19.8773	-19.8773	-19.8773	-19.8773	-19.8773	-19.8773	-19.8773	-19.8773	-19.8773	-19.8773	-19.8773	-19.8773	-19.8773	-19.8773	-19.8773	-19.8773	-19.8773	-19.8773	-19.8773	-13.2693	-19.8773	-19.8773	-19.8773	-19.8773	-19.8773	-19.8773	-19.8773	-19.8773	-19.8773	-19.8773	-19.8773	-19.8773	-19.8773	-8.04613	-19.8773	-19.8773	-19.8773	-19.8773	-19.8773	-19.8773	-19.8773	-19.8773
Neg001	-20.8276	-20.8276	-12.4111	-8.69836	-20.8276	-20.8276	-20.8276	-20.8276	-20.8276	-20.8276	-20.8276	-20.8276	-20.8276	-20.8276	-20.8276	-20.8276	-20.8276	-20.8276	-20.8276	-20.8276	-20.8276	-20.8276	-20.8276	-20.8276	-20.8276	-20.8276	-20.8276	-20.8276	-20.8276	-20.8276	-20.8276	-20.8276	-20.8276	-20.8276	-20.8276	-20.8276	-20.8276	-20.8276	-20.8276	-20.8276	-20.8276	-20.8276	-20.8276	-20.8276	-20.8276	-20.8276	-20.8276	-20.8276	-20.8276
X306	-19.6907	-19.6907	-19.6907	-19.6907	-19.6907	-19.6907	-19.6907	-19.6907	-19.6907	-19.6907	-19.6907	-19.6907	-19.6907	-19.6907	-19.6907	-19.6907	-19.6907	-19.6907	-19.6907	-19.6907	-19.6907	-19.6907	-19.6907	-19.6907	-19.6907	-19.6907	-19.6907	-19.6907	-19.6907	-19.6907	-19.6907	-19.6907	-19.6907	-19.6907	-19.6907	-19.6907	-19.6907	-19.6907	-19.6907	-19.6907	-19.6907	-19.6907	-19.6907	-19.6907	-19.6907	-19.6907	-19.6907	-19.6907	-19.6907
Neg074	-19.8915	-19.8915	-19.8915	-19.8915	-19.8915	-19.8915	-19.8915	-19.8915	-19.8915	-19.8915	-19.8915	-19.8915	-19.8915	-19.8915	-19.8915	-19.8915	-19.8915	-19.8915	-19.8915	-19.8915	-19.8915	-19.8915	-19.8915	-19.8915	-19.8915	-19.8915	-19.8915	-19.8915	-19.8915	-19.8915	-19.8915	-19.8915	-19.8915	-19.8915	-19.8915	-19.8915	-19.8915	-19.8915	-19.8915	-19.8915	-7.53662	-19.8915	-19.8915	-19.8915	-19.8915	-19.8915	-19.8915	-19.8915	-19.8915
Neg042	-19.9924	-19.9924	-6.26418	-3.59254	-19.9924	-19.9924	-19.9924	-19.9924	-19.9924	-19.9924	-19.9924	-19.9924	-19.9924	-19.9924	-19.9924	-13.2	-19.9924	-19.9924	-19.9924	-19.9924	-19.9924	-19.9924	-19.9924	-19.9924	-19.9924	-12.1481	-10.8588	-19.9924	-11.4911	-5.96702	-19.9924	-19.9924	-19.9924	-19.9924	-19.9924	-19.9924	-19.9924	-19.9924	-19.9924	-19.9924	-4.4363	-19.9924	-19.9924	-19.9924	-19.9924	-6.80412	-19.9924	-10.792	-19.9924
Neg003	-20.1611	-20.1611	-9.96158	-20.1611	-20.1611	-20.1611	-20.1611	-20.1611	-20.1611	-20.1611	-20.1611	-13.0786	-20.1611	-12.5302	-20.1611	-20.1611	-20.1611	-20.1611	-20.1611	-20.1611	-20.1611	-20.1611	-20.1611	-20.1611	-20.1611	-20.1611	-20.1611	-20.1611	-20.1611	-20.1611	-20.1611	-20.1611	-12.9162	-20.1611	-20.1611	-20.1611	-20.1611	-20.1611	-20.1611	-20.1611	-20.1611	-20.1611	-20.1611	-20.1611	-20.1611	-20.1611	-20.1611	-20.1611	-20.1611
Neg018	-19.7717	-19.7717	-19.7717	-19.7717	-19.7717	-19.7717	-19.7717	-19.7717	-19.7717	-19.7717	-19.7717	-19.7717	-19.7717	-19.7717	-19.7717	-19.7717	-19.7717	-19.7717	-19.7717	-19.7717	-19.7717	-19.7717	-19.7717	-19.7717	-19.7717	-19.7717	-19.7717	-19.7717	-19.7717	-19.7717	-19.7717	-19.7717	-19.7717	-19.7717	-19.7717	-19.7717	-19.7717	-19.7717	-19.7717	-19.7717	-19.7717	-19.7717	-19.7717	-19.7717	-19.7717	-12.6643	-19.7717	-19.7717	-19.7717
Neg083	-19.6749	-19.6749	-19.6749	-19.6749	-19.6749	-19.6749	-19.6749	-19.6749	-19.6749	-19.6749	-19.6749	-19.6749	-19.6749	-19.6749	-19.6749	-19.6749	-19.6749	-19.6749	-19.6749	-19.6749	-19.6749	-19.6749	-19.6749	-19.6749	-19.6749	-19.6749	-10.9014	-19.6749	-19.6749	-10.9344	-19.6749	-19.6749	-19.6749	-19.6749	-19.6749	-19.6749	-19.6749	-19.6749	-19.6749	-19.6749	-19.6749	-19.6749	-19.6749	-19.6749	-19.6749	-19.6749	-19.6749	-19.6749	-19.6749
Neg061	-19.7525	-19.7525	-19.7525	-19.7525	-19.7525	-19.7525	-19.7525	-19.7525	-19.7525	-19.7525	-19.7525	-19.7525	-19.7525	-19.7525	-19.7525	-19.7525	-19.7525	-19.7525	-19.7525	-19.7525	-19.7525	-19.7525	-19.7525	-19.7525	-19.7525	-19.7525	-19.7525	-19.7525	-19.7525	-19.7525	-19.7525	-19.7525	-19.7525	-19.7525	-19.7525	-19.7525	-19.7525	-19.7525	-19.7525	-19.7525	-19.7525	-19.7525	-19.7525	-19.7525	-19.7525	-19.7525	-19.7525	-19.7525	-19.7525
Neg098	-19.6206	-19.6206	-19.6206	-10.6663	-19.6206	-19.6206	-19.6206	-19.6206	-19.6206	-19.6206	-19.6206	-19.6206	-19.6206	-19.6206	-19.6206	-19.6206	-19.6206	-19.6206	-19.6206	-19.6206	-19.6206	-19.6206	-19.6206	-19.6206	-19.6206	-19.6206	-11.2516	-19.6206	-19.6206	-19.6206	-19.6206	-19.6206	-19.6206	-19.6206	-19.6206	-19.6206	-19.6206	-19.6206	-19.6206	-19.6206	-19.6206	-19.6206	-19.6206	-19.6206	-19.6206	-10.9582	-19.6206	-19.6206	-19.6206
Neg097	-19.9063	-19.9063	-19.9063	-19.9063	-19.9063	-19.9063	-19.9063	-19.9063	-19.9063	-19.9063	-19.9063	-19.9063	-19.9063	-19.9063	-19.9063	-19.9063	-19.9063	-19.9063	-19.9063	-19.9063	-19.9063	-19.9063	-19.9063	-19.9063	-19.9063	-19.9063	-19.9063	-19.9063	-19.9063	-19.9063	-19.9063	-19.9063	-19.9063	-19.9063	-19.9063	-19.9063	-19.9063	-19.9063	-19.9063	-19.9063	-8.89426	-19.9063	-19.9063	-19.9063	-19.9063	-19.9063	-19.9063	-19.9063	-19.9063
Neg012	-19.9991	-19.9991	-19.9991	-19.9991	-19.9991	-19.9991	-19.9991	-19.9991	-19.9991	-19.9991	-19.9991	-19.9991	-19.9991	-19.9991	-19.9991	-19.9991	-19.9991	-19.9991	-19.9991	-19.9991	-19.9991	-19.9991	-19.9991	-19.9991	-19.9991	-19.9991	-19.9991	-19.9991	-19.9991	-19.9991	-19.9991	-19.9991	-19.9991	-19.9991	-19.9991	-19.9991	-19.9991	-19.9991	-19.9991	-19.9991	-12.8835	-19.9991	-19.9991	-19.9991	-19.9991	-19.9991	-19.9991	-19.9991	-19.9991
X303	-19.882	-19.882	-19.882	-19.882	-19.882	-19.882	-19.882	-19.882	-19.882	-19.882	-19.882	-19.882	-19.882	-19.882	-19.882	-19.882	-19.882	-19.882	-19.882	-19.882	-19.882	-19.882	-19.882	-19.882	-19.882	-19.882	-19.882	-19.882	-19.882	-19.882	-19.882	-19.882	-19.882	-19.882	-19.882	-19.882	-19.882	-19.882	-19.882	-19.882	-9.49756	-19.882	-19.882	-19.882	-19.882	-19.882	-19.882	-19.882	-19.882
Neg094	-19.9422	-19.9422	-19.9422	-19.9422	-19.9422	-19.9422	-19.9422	-19.9422	-19.9422	-19.9422	-19.9422	-19.9422	-19.9422	-19.9422	-19.9422	-19.9422	-19.9422	-19.9422	-19.9422	-19.9422	-19.9422	-19.9422	-19.9422	-19.9422	-19.9422	-19.9422	-19.9422	-19.9422	-19.9422	-19.9422	-19.9422	-19.9422	-19.9422	-19.9422	-19.9422	-19.9422	-19.9422	-19.9422	-19.9422	-19.9422	-10.0411	-19.9422	-19.9422	-19.9422	-19.9422	-19.9422	-19.9422	-19.9422	-19.9422
Neg009	-20.1259	-20.1259	-10.3616	-8.78338	-20.1259	-20.1259	-20.1259	-20.1259	-20.1259	-20.1259	-20.1259	-20.1259	-20.1259	-20.1259	-20.1259	-20.1259	-20.1259	-20.1259	-20.1259	-20.1259	-20.1259	-20.1259	-20.1259	-20.1259	-20.1259	-20.1259	-20.1259	-20.1259	-20.1259	-11.2749	-20.1259	-20.1259	-20.1259	-20.1259	-20.1259	-20.1259	-20.1259	-20.1259	-20.1259	-20.1259	-7.68545	-20.1259	-20.1259	-20.1259	-20.1259	-10.9428	-20.1259	-20.1259	-20.1259
NK37	-20.1156	-20.1156	-20.1156	-20.1156	-20.1156	-20.1156	-20.1156	-20.1156	-20.1156	-20.1156	-20.1156	-20.1156	-20.1156	-20.1156	-20.1156	-20.1156	-20.1156	-20.1156	-20.1156	-20.1156	-20.1156	-20.1156	-20.1156	-20.1156	-20.1156	-20.1156	-20.1156	-20.1156	-20.1156	-20.1156	-20.1156	-20.1156	-20.1156	-20.1156	-20.1156	-20.1156	-20.1156	-20.1156	-20.1156	-20.1156	-6.99295	-20.1156	-20.1156	-20.1156	-20.1156	-20.1156	-20.1156	-20.1156	-20.1156
Neg452	-19.7921	-19.7921	-19.7921	-19.7921	-19.7921	-19.7921	-19.7921	-19.7921	-19.7921	-19.7921	-19.7921	-19.7921	-19.7921	-19.7921	-19.7921	-19.7921	-19.7921	-19.7921	-19.7921	-19.7921	-19.7921	-19.7921	-19.7921	-19.7921	-19.7921	-19.7921	-19.7921	-19.7921	-19.7921	-19.7921	-19.7921	-19.7921	-19.7921	-19.7921	-19.7921	-19.7921	-19.7921	-19.7921	-19.7921	-19.7921	-19.7921	-19.7921	-19.7921	-19.7921	-19.7921	-19.7921	-19.7921	-19.7921	-19.7921
X459N	-20.0327	-20.0327	-12.7527	-20.0327	-20.0327	-20.0327	-20.0327	-20.0327	-20.0327	-20.0327	-20.0327	-20.0327	-20.0327	-11.6968	-20.0327	-20.0327	-20.0327	-20.0327	-20.0327	-20.0327	-20.0327	-20.0327	-20.0327	-20.0327	-20.0327	-20.0327	-20.0327	-20.0327	-20.0327	-20.0327	-20.0327	-20.0327	-20.0327	-20.0327	-20.0327	-20.0327	-20.0327	-20.0327	-20.0327	-20.0327	-20.0327	-20.0327	-20.0327	-20.0327	-20.0327	-10.401	-20.0327	-20.0327	-20.0327
Neg150	-19.757	-19.757	-19.757	-11.8336	-19.757	-19.757	-19.757	-19.757	-19.757	-19.757	-19.757	-19.757	-19.757	-19.757	-19.757	-19.757	-19.757	-19.757	-19.757	-19.757	-19.757	-19.757	-19.757	-19.757	-19.757	-19.757	-19.757	-19.757	-19.757	-19.757	-19.757	-19.757	-19.757	-19.757	-19.757	-19.757	-19.757	-19.757	-19.757	-19.757	-19.757	-19.757	-19.757	-19.757	-19.757	-19.757	-19.757	-19.757	-19.757
Neg079	-19.788	-19.788	-8.68645	-8.34834	-19.788	-19.788	-19.788	-19.788	-19.788	-19.788	-19.788	-19.788	-19.788	-19.788	-19.788	-19.788	-19.788	-19.788	-19.788	-19.788	-19.788	-19.788	-19.788	-19.788	-19.788	-19.788	-19.788	-19.788	-19.788	-19.788	-19.788	-19.788	-19.788	-19.788	-19.788	-19.788	-19.788	-19.788	-19.788	-19.788	-19.788	-19.788	-19.788	-19.788	-19.788	-8.57707	-19.788	-19.788	-19.788
Neg102	-19.8843	-19.8843	-19.8843	-19.8843	-19.8843	-19.8843	-19.8843	-19.8843	-19.8843	-19.8843	-19.8843	-19.8843	-19.8843	-19.8843	-19.8843	-19.8843	-19.8843	-19.8843	-19.8843	-19.8843	-19.8843	-19.8843	-19.8843	-19.8843	-19.8843	-19.8843	-19.8843	-19.8843	-19.8843	-19.8843	-19.8843	-19.8843	-19.8843	-19.8843	-19.8843	-19.8843	-19.8843	-19.8843	-19.8843	-19.8843	-10.0608	-19.8843	-19.8843	-19.8843	-19.8843	-19.8843	-19.8843	-19.8843	-19.8843
Neg113	-19.7581	-19.7581	-19.7581	-19.7581	-19.7581	-19.7581	-19.7581	-19.7581	-19.7581	-19.7581	-19.7581	-19.7581	-19.7581	-19.7581	-19.7581	-19.7581	-19.7581	-19.7581	-19.7581	-19.7581	-19.7581	-19.7581	-19.7581	-19.7581	-19.7581	-19.7581	-10.1901	-19.7581	-19.7581	-19.7581	-19.7581	-19.7581	-19.7581	-19.7581	-19.7581	-19.7581	-19.7581	-19.7581	-19.7581	-19.7581	-9.78883	-19.7581	-19.7581	-19.7581	-19.7581	-19.7581	-19.7581	-19.7581	-19.7581
Neg133	-19.8858	-19.8858	-19.8858	-19.8858	-19.8858	-19.8858	-19.8858	-19.8858	-19.8858	-19.8858	-19.8858	-19.8858	-19.8858	-19.8858	-19.8858	-19.8858	-19.8858	-19.8858	-19.8858	-19.8858	-19.8858	-19.8858	-19.8858	-19.8858	-19.8858	-19.8858	-11.0024	-19.8858	-19.8858	-19.8858	-19.8858	-19.8858	-19.8858	-19.8858	-19.8858	-19.8858	-19.8858	-19.8858	-19.8858	-19.8858	-11.0391	-19.8858	-19.8858	-19.8858	-19.8858	-19.8858	-19.8858	-19.8858	-19.8858
NK93	-19.9523	-19.9523	-19.9523	-19.9523	-19.9523	-19.9523	-19.9523	-19.9523	-19.9523	-19.9523	-19.9523	-19.9523	-19.9523	-19.9523	-19.9523	-19.9523	-19.9523	-19.9523	-19.9523	-19.9523	-19.9523	-19.9523	-19.9523	-19.9523	-19.9523	-19.9523	-19.9523	-19.9523	-19.9523	-19.9523	-19.9523	-19.9523	-19.9523	-19.9523	-19.9523	-19.9523	-19.9523	-19.9523	-19.9523	-19.9523	-19.9523	-19.9523	-19.9523	-19.9523	-19.9523	-19.9523	-19.9523	-19.9523	-19.9523
NK457	-19.343	-19.343	-8.72288	-19.343	-19.343	-19.343	-19.343	-19.343	-19.343	-19.343	-19.343	-19.343	-19.343	-19.343	-19.343	-19.343	-19.343	-19.343	-19.343	-19.343	-19.343	-19.343	-19.343	-19.343	-19.343	-19.343	-19.343	-19.343	-19.343	-19.343	-19.343	-19.343	-19.343	-19.343	-19.343	-19.343	-19.343	-19.343	-19.343	-19.343	-19.343	-19.343	-19.343	-19.343	-19.343	-19.343	-19.343	-19.343	-19.343
Neg111	-19.7713	-19.7713	-19.7713	-19.7713	-19.7713	-19.7713	-19.7713	-19.7713	-19.7713	-19.7713	-19.7713	-19.7713	-19.7713	-19.7713	-19.7713	-19.7713	-19.7713	-19.7713	-19.7713	-19.7713	-19.7713	-19.7713	-19.7713	-19.7713	-19.7713	-19.7713	-19.7713	-19.7713	-19.7713	-19.7713	-19.7713	-19.7713	-19.7713	-19.7713	-19.7713	-19.7713	-19.7713	-19.7713	-19.7713	-19.7713	-19.7713	-19.7713	-19.7713	-19.7713	-19.7713	-19.7713	-19.7713	-19.7713	-19.7713
Neg142	-19.4659	-19.4659	-19.4659	-19.4659	-19.4659	-19.4659	-19.4659	-19.4659	-19.4659	-19.4659	-19.4659	-19.4659	-19.4659	-19.4659	-19.4659	-19.4659	-19.4659	-19.4659	-19.4659	-19.4659	-19.4659	-19.4659	-19.4659	-19.4659	-19.4659	-19.4659	-19.4659	-19.4659	-19.4659	-19.4659	-19.4659	-19.4659	-19.4659	-19.4659	-19.4659	-19.4659	-19.4659	-19.4659	-19.4659	-19.4659	-9.58308	-19.4659	-19.4659	-19.4659	-19.4659	-19.4659	-19.4659	-19.4659	-19.4659
Neg109	-19.5576	-19.5576	-19.5576	-19.5576	-19.5576	-19.5576	-19.5576	-19.5576	-19.5576	-19.5576	-19.5576	-19.5576	-19.5576	-19.5576	-19.5576	-19.5576	-5.80446	-19.5576	-19.5576	-19.5576	-19.5576	-19.5576	-19.5576	-19.5576	-19.5576	-19.5576	-10.2005	-19.5576	-19.5576	-19.5576	-19.5576	-19.5576	-19.5576	-8.97857	-19.5576	-19.5576	-19.5576	-19.5576	-19.5576	-19.5576	-19.5576	-19.5576	-19.5576	-19.5576	-19.5576	-19.5576	-19.5576	-19.5576	-19.5576
Neg135	-19.6205	-19.6205	-19.6205	-19.6205	-19.6205	-19.6205	-19.6205	-19.6205	-19.6205	-19.6205	-19.6205	-19.6205	-19.6205	-19.6205	-19.6205	-19.6205	-19.6205	-19.6205	-19.6205	-19.6205	-19.6205	-19.6205	-19.6205	-19.6205	-19.6205	-19.6205	-19.6205	-19.6205	-19.6205	-19.6205	-19.6205	-19.6205	-19.6205	-19.6205	-19.6205	-19.6205	-19.6205	-19.6205	-19.6205	-19.6205	-10.661	-19.6205	-19.6205	-19.6205	-19.6205	-19.6205	-19.6205	-19.6205	-19.6205
X458Neg	-19.9097	-19.9097	-19.9097	-9.64226	-19.9097	-19.9097	-19.9097	-19.9097	-19.9097	-19.9097	-19.9097	-19.9097	-19.9097	-19.9097	-19.9097	-19.9097	-19.9097	-19.9097	-19.9097	-19.9097	-19.9097	-19.9097	-19.9097	-19.9097	-19.9097	-19.9097	-19.9097	-19.9097	-19.9097	-19.9097	-19.9097	-19.9097	-19.9097	-19.9097	-19.9097	-19.9097	-19.9097	-19.9097	-19.9097	-19.9097	-9.36673	-19.9097	-19.9097	-19.9097	-19.9097	-19.9097	-19.9097	-19.9097	-19.9097
BL_022	-20.4149	-20.4149	-10.9452	-20.4149	-20.4149	-20.4149	-20.4149	-20.4149	-20.4149	-20.4149	-20.4149	-20.4149	-20.4149	-20.4149	-20.4149	-20.4149	-20.4149	-20.4149	-20.4149	-20.4149	-20.4149	-20.4149	-20.4149	-20.4149	-20.4149	-20.4149	-20.4149	-20.4149	-20.4149	-20.4149	-20.4149	-20.4149	-20.4149	-20.4149	-20.4149	-20.4149	-20.4149	-20.4149	-20.4149	-20.4149	-20.4149	-20.4149	-20.4149	-20.4149	-20.4149	-20.4149	-20.4149	-20.4149	-20.4149
BL_221	-19.0632	-19.0632	-19.0632	-19.0632	-19.0632	-19.0632	-19.0632	-19.0632	-19.0632	-19.0632	-19.0632	-19.0632	-19.0632	-19.0632	-19.0632	-19.0632	-19.0632	-19.0632	-19.0632	-19.0632	-19.0632	-19.0632	-19.0632	-19.0632	-19.0632	-19.0632	-19.0632	-19.0632	-19.0632	-19.0632	-19.0632	-19.0632	-19.0632	-19.0632	-19.0632	-19.0632	-19.0632	-19.0632	-19.0632	-19.0632	-19.0632	-19.0632	-19.0632	-19.0632	-19.0632	-19.0632	-19.0632	-19.0632	-19.0632
BL_015	-19.5643	-19.5643	-19.5643	-11.8363	-19.5643	-19.5643	-19.5643	-19.5643	-19.5643	-19.5643	-19.5643	-19.5643	-19.5643	-19.5643	-19.5643	-19.5643	-19.5643	-19.5643	-19.5643	-19.5643	-19.5643	-19.5643	-19.5643	-19.5643	-19.5643	-19.5643	-19.5643	-19.5643	-19.5643	-19.5643	-19.5643	-19.5643	-19.5643	-19.5643	-19.5643	-19.5643	-19.5643	-19.5643	-19.5643	-19.5643	-19.5643	-19.5643	-19.5643	-19.5643	-19.5643	-19.5643	-19.5643	-19.5643	-19.5643
BL_228	-19.701	-19.701	-19.701	-19.701	-19.701	-19.701	-19.701	-19.701	-19.701	-19.701	-19.701	-19.701	-19.701	-19.701	-19.701	-19.701	-19.701	-19.701	-19.701	-19.701	-19.701	-19.701	-19.701	-19.701	-19.701	-19.701	-19.701	-19.701	-19.701	-19.701	-19.701	-19.701	-19.701	-19.701	-19.701	-19.701	-19.701	-19.701	-19.701	-19.701	-19.701	-19.701	-10.8458	-19.701	-19.701	-19.701	-19.701	-19.701	-19.701
BL_121	-19.7207	-19.7207	-19.7207	-12.1497	-19.7207	-19.7207	-19.7207	-19.7207	-19.7207	-19.7207	-19.7207	-19.7207	-19.7207	-19.7207	-19.7207	-19.7207	-19.7207	-19.7207	-19.7207	-19.7207	-19.7207	-19.7207	-19.7207	-19.7207	-19.7207	-19.7207	-19.7207	-19.7207	-19.7207	-9.08646	-19.7207	-19.7207	-19.7207	-19.7207	-19.7207	-19.7207	-19.7207	-19.7207	-19.7207	-19.7207	-11.1469	-19.7207	-19.7207	-19.7207	-19.7207	-19.7207	-19.7207	-19.7207	-19.7207
BL_138	-19.5428	-19.5428	-19.5428	-19.5428	-19.5428	-19.5428	-19.5428	-19.5428	-19.5428	-19.5428	-19.5428	-19.5428	-19.5428	-19.5428	-19.5428	-19.5428	-19.5428	-19.5428	-19.5428	-19.5428	-19.5428	-19.5428	-19.5428	-19.5428	-19.5428	-19.5428	-19.5428	-19.5428	-19.5428	-19.5428	-19.5428	-19.5428	-19.5428	-19.5428	-19.5428	-19.5428	-19.5428	-19.5428	-19.5428	-19.5428	-19.5428	-19.5428	-19.5428	-19.5428	-19.5428	-19.5428	-19.5428	-19.5428	-19.5428
BL_143	-19.615	-19.615	-19.615	-19.615	-19.615	-19.615	-19.615	-19.615	-19.615	-19.615	-19.615	-19.615	-19.615	-19.615	-19.615	-19.615	-19.615	-19.615	-19.615	-19.615	-19.615	-19.615	-19.615	-19.615	-19.615	-19.615	-19.615	-19.615	-19.615	-19.615	-19.615	-19.615	-19.615	-19.615	-19.615	-19.615	-19.615	-19.615	-19.615	-19.615	-19.615	-19.615	-19.615	-19.615	-19.615	-19.615	-19.615	-19.615	-19.615
BL_023	-20.1423	-20.1423	-20.1423	-20.1423	-20.1423	-20.1423	-20.1423	-20.1423	-20.1423	-20.1423	-20.1423	-20.1423	-20.1423	-20.1423	-20.1423	-20.1423	-20.1423	-20.1423	-20.1423	-20.1423	-20.1423	-20.1423	-20.1423	-20.1423	-20.1423	-20.1423	-20.1423	-20.1423	-20.1423	-20.1423	-20.1423	-20.1423	-20.1423	-20.1423	-20.1423	-20.1423	-20.1423	-20.1423	-20.1423	-20.1423	-11.848	-20.1423	-20.1423	-20.1423	-20.1423	-20.1423	-20.1423	-20.1423	-20.1423
BL_217	-20.163	-20.163	-20.163	-20.163	-20.163	-20.163	-20.163	-20.163	-20.163	-20.163	-20.163	-20.163	-20.163	-20.163	-20.163	-20.163	-20.163	-20.163	-20.163	-20.163	-20.163	-20.163	-20.163	-20.163	-20.163	-20.163	-20.163	-20.163	-20.163	-20.163	-20.163	-20.163	-20.163	-20.163	-20.163	-20.163	-20.163	-20.163	-20.163	-20.163	-20.163	-20.163	-20.163	-20.163	-20.163	-20.163	-20.163	-20.163	-20.163
BL_203	-20.0616	-20.0616	-20.0616	-20.0616	-20.0616	-20.0616	-20.0616	-20.0616	-20.0616	-20.0616	-20.0616	-20.0616	-20.0616	-20.0616	-20.0616	-20.0616	-20.0616	-20.0616	-20.0616	-20.0616	-20.0616	-20.0616	-20.0616	-20.0616	-20.0616	-20.0616	-20.0616	-20.0616	-20.0616	-20.0616	-20.0616	-20.0616	-20.0616	-20.0616	-20.0616	-20.0616	-20.0616	-20.0616	-20.0616	-20.0616	-20.0616	-20.0616	-20.0616	-20.0616	-20.0616	-20.0616	-20.0616	-20.0616	-20.0616
BL_208	-20.1855	-20.1855	-11.5495	-10.1839	-20.1855	-20.1855	-20.1855	-20.1855	-20.1855	-20.1855	-20.1855	-20.1855	-20.1855	-20.1855	-20.1855	-20.1855	-20.1855	-20.1855	-20.1855	-20.1855	-20.1855	-20.1855	-20.1855	-20.1855	-20.1855	-20.1855	-20.1855	-20.1855	-20.1855	-20.1855	-20.1855	-20.1855	-20.1855	-20.1855	-20.1855	-20.1855	-20.1855	-20.1855	-20.1855	-20.1855	-20.1855	-20.1855	-20.1855	-20.1855	-20.1855	-20.1855	-20.1855	-20.1855	-20.1855
BL_145	-19.9174	-19.9174	-19.9174	-19.9174	-19.9174	-19.9174	-19.9174	-19.9174	-19.9174	-19.9174	-19.9174	-19.9174	-19.9174	-19.9174	-19.9174	-19.9174	-19.9174	-19.9174	-19.9174	-19.9174	-19.9174	-19.9174	-19.9174	-19.9174	-19.9174	-19.9174	-19.9174	-19.9174	-19.9174	-19.9174	-19.9174	-19.9174	-19.9174	-19.9174	-19.9174	-19.9174	-19.9174	-19.9174	-19.9174	-19.9174	-12.4667	-19.9174	-19.9174	-19.9174	-19.9174	-19.9174	-19.9174	-19.9174	-19.9174
BL_213	-19.6767	-19.6767	-19.6767	-19.6767	-19.6767	-19.6767	-19.6767	-19.6767	-19.6767	-19.6767	-19.6767	-19.6767	-19.6767	-19.6767	-19.6767	-19.6767	-19.6767	-19.6767	-19.6767	-19.6767	-19.6767	-19.6767	-19.6767	-19.6767	-19.6767	-19.6767	-19.6767	-19.6767	-19.6767	-19.6767	-19.6767	-19.6767	-19.6767	-19.6767	-19.6767	-19.6767	-19.6767	-19.6767	-19.6767	-19.6767	-19.6767	-19.6767	-19.6767	-19.6767	-19.6767	-19.6767	-19.6767	-19.6767	-19.6767
BL_202	-19.9993	-19.9993	-8.09923	-7.21431	-19.9993	-19.9993	-19.9993	-19.9993	-19.9993	-19.9993	-19.9993	-19.9993	-19.9993	-19.9993	-19.9993	-19.9993	-19.9993	-19.9993	-19.9993	-19.9993	-19.9993	-19.9993	-19.9993	-19.9993	-19.9993	-19.9993	-19.9993	-19.9993	-19.9993	-19.9993	-19.9993	-19.9993	-19.9993	-19.9993	-19.9993	-19.9993	-19.9993	-19.9993	-19.9993	-19.9993	-10.3623	-19.9993	-19.9993	-19.9993	-19.9993	-19.9993	-19.9993	-19.9993	-19.9993
BL_013	-19.9204	-19.9204	-19.9204	-19.9204	-19.9204	-19.9204	-19.9204	-19.9204	-19.9204	-19.9204	-19.9204	-19.9204	-19.9204	-19.9204	-19.9204	-19.9204	-19.9204	-19.9204	-19.9204	-19.9204	-19.9204	-19.9204	-19.9204	-19.9204	-19.9204	-19.9204	-19.9204	-19.9204	-19.9204	-19.9204	-19.9204	-19.9204	-19.9204	-19.9204	-19.9204	-19.9204	-19.9204	-19.9204	-19.9204	-19.9204	-19.9204	-19.9204	-19.9204	-19.9204	-19.9204	-19.9204	-19.9204	-19.9204	-19.9204
BL_014	-19.8868	-19.8868	-9.51173	-11.3457	-19.8868	-19.8868	-19.8868	-19.8868	-19.8868	-19.8868	-19.8868	-19.8868	-19.8868	-19.8868	-19.8868	-19.8868	-19.8868	-19.8868	-19.8868	-19.8868	-19.8868	-19.8868	-19.8868	-19.8868	-19.8868	-19.8868	-19.8868	-19.8868	-19.8868	-19.8868	-19.8868	-19.8868	-19.8868	-19.8868	-19.8868	-19.8868	-19.8868	-19.8868	-19.8868	-19.8868	-19.8868	-19.8868	-19.8868	-19.8868	-19.8868	-12.442	-19.8868	-19.8868	-19.8868
BL_214	-19.6474	-19.6474	-19.6474	-9.9614	-19.6474	-19.6474	-19.6474	-19.6474	-19.6474	-19.6474	-19.6474	-19.6474	-19.6474	-19.6474	-19.6474	-19.6474	-19.6474	-19.6474	-19.6474	-19.6474	-19.6474	-19.6474	-19.6474	-19.6474	-19.6474	-19.6474	-19.6474	-19.6474	-19.6474	-19.6474	-19.6474	-19.6474	-19.6474	-19.6474	-19.6474	-19.6474	-19.6474	-19.6474	-19.6474	-19.6474	-19.6474	-19.6474	-19.6474	-19.6474	-19.6474	-19.6474	-19.6474	-19.6474	-19.6474
BL_029	-20.1798	-20.1798	-20.1798	-20.1798	-20.1798	-20.1798	-20.1798	-20.1798	-13.1942	-20.1798	-20.1798	-12.1468	-20.1798	-20.1798	-20.1798	-20.1798	-20.1798	-20.1798	-20.1798	-20.1798	-20.1798	-20.1798	-20.1798	-20.1798	-20.1798	-20.1798	-20.1798	-20.1798	-20.1798	-20.1798	-20.1798	-11.004	-20.1798	-20.1798	-20.1798	-20.1798	-20.1798	-20.1798	-20.1798	-20.1798	-20.1798	-20.1798	-20.1798	-20.1798	-20.1798	-20.1798	-20.1798	-20.1798	-20.1798
NG16	-19.7554	-19.7554	-8.01411	-9.51581	-19.7554	-19.7554	-19.7554	-19.7554	-19.7554	-19.7554	-19.7554	-19.7554	-19.7554	-19.7554	-19.7554	-19.7554	-19.7554	-19.7554	-19.7554	-19.7554	-19.7554	-19.7554	-19.7554	-19.7554	-19.7554	-19.7554	-19.7554	-19.7554	-19.7554	-19.7554	-19.7554	-19.7554	-19.7554	-19.7554	-19.7554	-19.7554	-19.7554	-19.7554	-19.7554	-19.7554	-10.8461	-19.7554	-19.7554	-19.7554	-19.7554	-19.7554	-19.7554	-19.7554	-19.7554
NG02	-19.7499	-19.7499	-9.27311	-6.23376	-19.7499	-19.7499	-19.7499	-19.7499	-19.7499	-19.7499	-19.7499	-19.7499	-19.7499	-19.7499	-19.7499	-19.7499	-19.7499	-19.7499	-19.7499	-19.7499	-19.7499	-19.7499	-19.7499	-19.7499	-19.7499	-19.7499	-19.7499	-19.7499	-19.7499	-8.92827	-19.7499	-19.7499	-19.7499	-19.7499	-19.7499	-19.7499	-19.7499	-19.7499	-19.7499	-19.7499	-19.7499	-19.7499	-19.7499	-19.7499	-19.7499	-9.63892	-19.7499	-19.7499	-19.7499
NG05	-18.8922	-18.8922	-18.8922	-11.0758	-18.8922	-18.8922	-18.8922	-18.8922	-18.8922	-18.8922	-18.8922	-18.8922	-18.8922	-18.8922	-18.8922	-18.8922	-18.8922	-18.8922	-18.8922	-18.8922	-18.8922	-18.8922	-18.8922	-18.8922	-18.8922	-18.8922	-18.8922	-18.8922	-18.8922	-18.8922	-18.8922	-18.8922	-18.8922	-18.8922	-18.8922	-18.8922	-18.8922	-18.8922	-18.8922	-18.8922	-18.8922	-18.8922	-18.8922	-18.8922	-18.8922	-18.8922	-18.8922	-18.8922	-18.8922
NK35	-19.9278	-19.9278	-19.9278	-19.9278	-19.9278	-19.9278	-19.9278	-19.9278	-19.9278	-19.9278	-19.9278	-19.9278	-19.9278	-19.9278	-19.9278	-19.9278	-19.9278	-19.9278	-19.9278	-19.9278	-19.9278	-19.9278	-19.9278	-19.9278	-19.9278	-19.9278	-19.9278	-19.9278	-19.9278	-19.9278	-19.9278	-19.9278	-19.9278	-19.9278	-12.3989	-19.9278	-19.9278	-19.9278	-19.9278	-19.9278	-9.70547	-19.9278	-19.9278	-19.9278	-19.9278	-12.6478	-19.9278	-19.9278	-19.9278
NG12	-20.1986	-20.1986	-7.54486	-20.1986	-20.1986	-20.1986	-20.1986	-20.1986	-20.1986	-20.1986	-20.1986	-20.1986	-20.1986	-20.1986	-20.1986	-20.1986	-20.1986	-20.1986	-20.1986	-20.1986	-20.1986	-20.1986	-20.1986	-20.1986	-20.1986	-20.1986	-20.1986	-20.1986	-20.1986	-20.1986	-20.1986	-20.1986	-20.1986	-20.1986	-20.1986	-20.1986	-20.1986	-20.1986	-20.1986	-20.1986	-20.1986	-20.1986	-20.1986	-20.1986	-20.1986	-20.1986	-20.1986	-20.1986	-20.1986
NG27	-19.8064	-19.8064	-19.8064	-19.8064	-19.8064	-19.8064	-19.8064	-19.8064	-19.8064	-19.8064	-19.8064	-19.8064	-19.8064	-19.8064	-19.8064	-19.8064	-19.8064	-19.8064	-19.8064	-19.8064	-19.8064	-19.8064	-19.8064	-19.8064	-19.8064	-19.8064	-19.8064	-19.8064	-19.8064	-19.8064	-19.8064	-19.8064	-19.8064	-19.8064	-19.8064	-19.8064	-19.8064	-19.8064	-19.8064	-19.8064	-19.8064	-19.8064	-19.8064	-19.8064	-19.8064	-19.8064	-19.8064	-19.8064	-19.8064
NG024	-19.6383	-19.6383	-19.6383	-9.5064	-19.6383	-19.6383	-19.6383	-19.6383	-19.6383	-19.6383	-19.6383	-19.6383	-19.6383	-19.6383	-19.6383	-19.6383	-19.6383	-19.6383	-19.6383	-19.6383	-19.6383	-19.6383	-19.6383	-19.6383	-19.6383	-19.6383	-19.6383	-19.6383	-19.6383	-19.6383	-19.6383	-19.6383	-19.6383	-19.6383	-19.6383	-19.6383	-19.6383	-19.6383	-19.6383	-19.6383	-19.6383	-19.6383	-19.6383	-19.6383	-19.6383	-19.6383	-19.6383	-19.6383	-19.6383
NG026	-20.7747	-20.7747	-12.5503	-8.15322	-20.7747	-20.7747	-20.7747	-20.7747	-20.7747	-20.7747	-20.7747	-20.7747	-20.7747	-20.7747	-20.7747	-20.7747	-20.7747	-20.7747	-20.7747	-20.7747	-20.7747	-20.7747	-20.7747	-20.7747	-20.7747	-20.7747	-12.2796	-20.7747	-20.7747	-11.6051	-20.7747	-20.7747	-20.7747	-20.7747	-20.7747	-20.7747	-20.7747	-20.7747	-20.7747	-20.7747	-10.0563	-20.7747	-20.7747	-20.7747	-20.7747	-20.7747	-20.7747	-20.7747	-20.7747
Neg055	-20.6305	-20.6305	-9.63201	-10.7086	-20.6305	-20.6305	-20.6305	-20.6305	-20.6305	-20.6305	-20.6305	-20.6305	-20.6305	-20.6305	-20.6305	-20.6305	-20.6305	-20.6305	-20.6305	-20.6305	-20.6305	-20.6305	-20.6305	-20.6305	-20.6305	-20.6305	-20.6305	-20.6305	-20.6305	-20.6305	-20.6305	-20.6305	-20.6305	-20.6305	-20.6305	-20.6305	-20.6305	-20.6305	-20.6305	-20.6305	-20.6305	-20.6305	-20.6305	-20.6305	-20.6305	-20.6305	-20.6305	-20.6305	-20.6305
Neg128	-19.7789	-19.7789	-19.7789	-19.7789	-19.7789	-19.7789	-19.7789	-19.7789	-19.7789	-19.7789	-19.7789	-19.7789	-19.7789	-19.7789	-19.7789	-19.7789	-19.7789	-19.7789	-19.7789	-19.7789	-19.7789	-19.7789	-19.7789	-19.7789	-19.7789	-19.7789	-19.7789	-19.7789	-19.7789	-19.7789	-19.7789	-19.7789	-19.7789	-19.7789	-19.7789	-19.7789	-19.7789	-19.7789	-19.7789	-19.7789	-7.74362	-19.7789	-19.7789	-19.7789	-19.7789	-19.7789	-19.7789	-19.7789	-19.7789
X302	-19.667	-19.667	-19.667	-5.18222	-19.667	-19.667	-19.667	-19.667	-19.667	-19.667	-19.667	-19.667	-19.667	-19.667	-19.667	-19.667	-19.667	-19.667	-19.667	-19.667	-19.667	-19.667	-19.667	-19.667	-19.667	-19.667	-19.667	-19.667	-19.667	-19.667	-19.667	-19.667	-19.667	-19.667	-19.667	-19.667	-19.667	-19.667	-19.667	-19.667	-8.4174	-19.667	-19.667	-19.667	-19.667	-19.667	-19.667	-19.667	-19.667
X305	-19.7803	-19.7803	-19.7803	-19.7803	-19.7803	-19.7803	-19.7803	-19.7803	-19.7803	-19.7803	-19.7803	-19.7803	-19.7803	-19.7803	-19.7803	-19.7803	-19.7803	-19.7803	-19.7803	-19.7803	-19.7803	-19.7803	-19.7803	-19.7803	-19.7803	-19.7803	-19.7803	-19.7803	-19.7803	-19.7803	-19.7803	-19.7803	-19.7803	-19.7803	-19.7803	-19.7803	-19.7803	-19.7803	-19.7803	-19.7803	-19.7803	-19.7803	-19.7803	-19.7803	-19.7803	-19.7803	-19.7803	-19.7803	-19.7803
NK100	-19.6417	-19.6417	-19.6417	-19.6417	-19.6417	-19.6417	-19.6417	-19.6417	-19.6417	-19.6417	-19.6417	-19.6417	-19.6417	-19.6417	-19.6417	-19.6417	-19.6417	-19.6417	-19.6417	-19.6417	-19.6417	-19.6417	-19.6417	-19.6417	-19.6417	-19.6417	-19.6417	-19.6417	-19.6417	-19.6417	-19.6417	-19.6417	-19.6417	-19.6417	-19.6417	-19.6417	-19.6417	-19.6417	-19.6417	-19.6417	-19.6417	-19.6417	-19.6417	-19.6417	-19.6417	-19.6417	-19.6417	-19.6417	-19.6417
Neg466	-19.3258	-19.3258	-8.65522	-8.77311	-19.3258	-19.3258	-19.3258	-19.3258	-19.3258	-19.3258	-19.3258	-19.3258	-19.3258	-19.3258	-19.3258	-19.3258	-19.3258	-19.3258	-19.3258	-19.3258	-19.3258	-19.3258	-19.3258	-19.3258	-19.3258	-19.3258	-19.3258	-19.3258	-19.3258	-19.3258	-19.3258	-19.3258	-19.3258	-19.3258	-19.3258	-19.3258	-19.3258	-19.3258	-19.3258	-19.3258	-19.3258	-19.3258	-19.3258	-19.3258	-19.3258	-9.52819	-19.3258	-19.3258	-19.3258
Neg115	-19.53	-19.53	-19.53	-19.53	-19.53	-19.53	-19.53	-19.53	-19.53	-19.53	-19.53	-19.53	-19.53	-19.53	-19.53	-19.53	-19.53	-19.53	-19.53	-19.53	-19.53	-19.53	-19.53	-19.53	-19.53	-19.53	-10.6833	-19.53	-19.53	-19.53	-19.53	-19.53	-19.53	-19.53	-19.53	-19.53	-19.53	-19.53	-19.53	-19.53	-12.1028	-19.53	-19.53	-19.53	-19.53	-19.53	-19.53	-19.53	-19.53
Neg130	-19.5049	-19.5049	-19.5049	-10.2591	-19.5049	-19.5049	-19.5049	-19.5049	-19.5049	-19.5049	-19.5049	-19.5049	-19.5049	-19.5049	-19.5049	-19.5049	-19.5049	-19.5049	-19.5049	-19.5049	-19.5049	-19.5049	-19.5049	-19.5049	-19.5049	-19.5049	-19.5049	-19.5049	-19.5049	-19.5049	-19.5049	-19.5049	-19.5049	-19.5049	-19.5049	-19.5049	-19.5049	-19.5049	-19.5049	-19.5049	-9.77925	-19.5049	-19.5049	-19.5049	-19.5049	-19.5049	-19.5049	-19.5049	-19.5049
N456	-19.5406	-19.5406	-10.0038	-8.82199	-19.5406	-19.5406	-19.5406	-19.5406	-19.5406	-19.5406	-19.5406	-19.5406	-19.5406	-19.5406	-19.5406	-19.5406	-19.5406	-19.5406	-19.5406	-19.5406	-19.5406	-19.5406	-19.5406	-19.5406	-19.5406	-19.5406	-10.4456	-19.5406	-19.5406	-19.5406	-19.5406	-19.5406	-10.1639	-19.5406	-19.5406	-19.5406	-19.5406	-19.5406	-19.5406	-19.5406	-19.5406	-19.5406	-12.1498	-19.5406	-19.5406	-10.4845	-19.5406	-19.5406	-19.5406
Neg117	-19.8875	-19.8875	-19.8875	-19.8875	-19.8875	-19.8875	-19.8875	-19.8875	-19.8875	-19.8875	-19.8875	-19.8875	-19.8875	-19.8875	-19.8875	-19.8875	-19.8875	-19.8875	-19.8875	-19.8875	-19.8875	-19.8875	-19.8875	-19.8875	-19.8875	-19.8875	-19.8875	-19.8875	-19.8875	-19.8875	-19.8875	-19.8875	-19.8875	-19.8875	-19.8875	-19.8875	-19.8875	-19.8875	-19.8875	-19.8875	-19.8875	-19.8875	-19.8875	-19.8875	-19.8875	-19.8875	-19.8875	-19.8875	-19.8875
Neg147	-19.6696	-19.6696	-19.6696	-19.6696	-19.6696	-19.6696	-19.6696	-19.6696	-19.6696	-19.6696	-19.6696	-19.6696	-19.6696	-19.6696	-19.6696	-19.6696	-19.6696	-19.6696	-19.6696	-19.6696	-19.6696	-19.6696	-19.6696	-19.6696	-19.6696	-19.6696	-19.6696	-19.6696	-19.6696	-8.6302	-19.6696	-19.6696	-19.6696	-19.6696	-19.6696	-19.6696	-19.6696	-19.6696	-19.6696	-19.6696	-19.6696	-19.6696	-19.6696	-19.6696	-19.6696	-19.6696	-19.6696	-19.6696	-19.6696
Neg112	-19.9911	-19.9911	-19.9911	-19.9911	-19.9911	-19.9911	-19.9911	-19.9911	-19.9911	-19.9911	-19.9911	-19.9911	-19.9911	-19.9911	-19.9911	-19.9911	-19.9911	-19.9911	-19.9911	-19.9911	-19.9911	-19.9911	-19.9911	-19.9911	-19.9911	-19.9911	-19.9911	-19.9911	-19.9911	-19.9911	-19.9911	-19.9911	-19.9911	-19.9911	-19.9911	-19.9911	-19.9911	-19.9911	-19.9911	-19.9911	-19.9911	-19.9911	-19.9911	-19.9911	-19.9911	-19.9911	-19.9911	-19.9911	-19.9911
BL_205	-19.898	-19.898	-19.898	-19.898	-19.898	-19.898	-19.898	-19.898	-19.898	-19.898	-19.898	-19.898	-19.898	-19.898	-19.898	-19.898	-19.898	-19.898	-19.898	-19.898	-19.898	-19.898	-19.898	-19.898	-19.898	-19.898	-19.898	-19.898	-19.898	-19.898	-19.898	-19.898	-19.898	-19.898	-19.898	-19.898	-19.898	-19.898	-19.898	-19.898	-10.3167	-19.898	-19.898	-19.898	-19.898	-19.898	-19.898	-19.898	-19.898
BL_146	-20.5274	-20.5274	-8.31697	-9.54582	-20.5274	-20.5274	-20.5274	-20.5274	-20.5274	-20.5274	-20.5274	-20.5274	-20.5274	-12.4376	-20.5274	-20.5274	-20.5274	-20.5274	-20.5274	-20.5274	-20.5274	-20.5274	-20.5274	-20.5274	-13.6087	-20.5274	-20.5274	-20.5274	-20.5274	-20.5274	-20.5274	-20.5274	-20.5274	-20.5274	-20.5274	-20.5274	-20.5274	-20.5274	-20.5274	-20.5274	-10.5684	-20.5274	-20.5274	-20.5274	-20.5274	-10.5249	-20.5274	-20.5274	-20.5274
NG032	-20.2432	-20.2432	-8.80286	-10.1653	-20.2432	-20.2432	-20.2432	-20.2432	-20.2432	-20.2432	-20.2432	-20.2432	-20.2432	-20.2432	-20.2432	-20.2432	-20.2432	-20.2432	-20.2432	-20.2432	-20.2432	-20.2432	-20.2432	-20.2432	-20.2432	-20.2432	-20.2432	-20.2432	-20.2432	-20.2432	-20.2432	-20.2432	-20.2432	-20.2432	-20.2432	-20.2432	-20.2432	-20.2432	-20.2432	-20.2432	-10.0967	-20.2432	-20.2432	-20.2432	-20.2432	-12.6171	-20.2432	-20.2432	-20.2432
BL_131	-19.8837	-19.8837	-9.1243	-11.9496	-19.8837	-19.8837	-19.8837	-19.8837	-19.8837	-19.8837	-19.8837	-19.8837	-19.8837	-19.8837	-19.8837	-19.8837	-19.8837	-19.8837	-19.8837	-19.8837	-19.8837	-19.8837	-19.8837	-19.8837	-19.8837	-19.8837	-19.8837	-19.8837	-19.8837	-19.8837	-19.8837	-19.8837	-19.8837	-19.8837	-19.8837	-19.8837	-19.8837	-19.8837	-19.8837	-19.8837	-19.8837	-19.8837	-19.8837	-19.8837	-19.8837	-19.8837	-19.8837	-19.8837	-19.8837
BL_129	-20.3057	-20.3057	-20.3057	-20.3057	-20.3057	-20.3057	-20.3057	-9.50138	-20.3057	-20.3057	-20.3057	-20.3057	-20.3057	-20.3057	-20.3057	-20.3057	-20.3057	-20.3057	-20.3057	-20.3057	-20.3057	-20.3057	-20.3057	-20.3057	-20.3057	-20.3057	-20.3057	-20.3057	-20.3057	-20.3057	-20.3057	-20.3057	-20.3057	-20.3057	-20.3057	-20.3057	-20.3057	-20.3057	-20.3057	-20.3057	-20.3057	-20.3057	-20.3057	-20.3057	-20.3057	-20.3057	-20.3057	-20.3057	-20.3057
BL_242	-19.6646	-19.6646	-19.6646	-19.6646	-19.6646	-19.6646	-19.6646	-19.6646	-19.6646	-19.6646	-19.6646	-19.6646	-19.6646	-19.6646	-19.6646	-19.6646	-19.6646	-19.6646	-19.6646	-19.6646	-19.6646	-19.6646	-19.6646	-19.6646	-19.6646	-19.6646	-11.1313	-19.6646	-19.6646	-19.6646	-19.6646	-19.6646	-19.6646	-19.6646	-19.6646	-19.6646	-19.6646	-19.6646	-19.6646	-19.6646	-19.6646	-19.6646	-19.6646	-19.6646	-19.6646	-19.6646	-19.6646	-19.6646	-19.6646
BL_234	-19.8463	-19.8463	-19.8463	-19.8463	-19.8463	-19.8463	-19.8463	-19.8463	-19.8463	-19.8463	-19.8463	-19.8463	-19.8463	-19.8463	-19.8463	-19.8463	-19.8463	-19.8463	-19.8463	-19.8463	-19.8463	-19.8463	-19.8463	-19.8463	-19.8463	-19.8463	-19.8463	-19.8463	-19.8463	-19.8463	-19.8463	-19.8463	-19.8463	-19.8463	-19.8463	-19.8463	-19.8463	-19.8463	-19.8463	-19.8463	-19.8463	-19.8463	-19.8463	-19.8463	-19.8463	-19.8463	-19.8463	-19.8463	-19.8463
BL_119	-19.549	-19.549	-19.549	-19.549	-19.549	-19.549	-19.549	-19.549	-19.549	-19.549	-19.549	-19.549	-19.549	-19.549	-19.549	-19.549	-19.549	-19.549	-19.549	-19.549	-19.549	-19.549	-19.549	-19.549	-19.549	-19.549	-19.549	-19.549	-19.549	-19.549	-19.549	-19.549	-19.549	-19.549	-19.549	-19.549	-19.549	-19.549	-19.549	-19.549	-19.549	-19.549	-19.549	-19.549	-19.549	-19.549	-19.549	-19.549	-19.549
BL_224	-12.6298	-12.6298	-12.6298	-12.6298	-12.6298	-12.6298	-12.6298	-12.6298	-12.6298	-12.6298	-12.6298	-12.6298	-12.6298	-12.6298	-12.6298	-12.6298	-12.6298	-12.6298	-12.6298	-12.6298	-12.6298	-12.6298	-12.6298	-12.6298	-12.6298	-12.6298	-12.6298	-12.6298	-12.6298	-12.6298	-12.6298	-12.6298	-12.6298	-12.6298	-12.6298	-12.6298	-12.6298	-12.6298	-12.6298	-12.6298	-12.6298	-12.6298	-12.6298	-12.6298	-12.6298	-12.6298	-12.6298	-12.6298	-12.6298
NG019	-19.6786	-19.6786	-19.6786	-19.6786	-19.6786	-19.6786	-19.6786	-19.6786	-19.6786	-19.6786	-19.6786	-19.6786	-19.6786	-19.6786	-19.6786	-19.6786	-19.6786	-19.6786	-19.6786	-19.6786	-19.6786	-19.6786	-19.6786	-19.6786	-19.6786	-19.6786	-19.6786	-19.6786	-19.6786	-19.6786	-19.6786	-19.6786	-19.6786	-19.6786	-19.6786	-19.6786	-19.6786	-19.6786	-19.6786	-19.6786	-19.6786	-19.6786	-19.6786	-19.6786	-19.6786	-19.6786	-19.6786	-19.6786	-19.6786
NG031	-19.93	-19.93	-9.79501	-8.11953	-19.93	-19.93	-19.93	-19.93	-19.93	-11.0193	-11.6923	-11.2337	-19.93	-10.9315	-19.93	-19.93	-19.93	-19.93	-19.93	-19.93	-19.93	-19.93	-19.93	-19.93	-19.93	-19.93	-19.93	-19.93	-19.93	-19.93	-19.93	-19.93	-19.93	-19.93	-19.93	-19.93	-19.93	-19.93	-19.93	-19.93	-19.93	-19.93	-19.93	-19.93	-19.93	-11.6308	-19.93	-19.93	-19.93
NG13	-19.9987	-19.9987	-8.00042	-10.8914	-19.9987	-19.9987	-19.9987	-19.9987	-19.9987	-19.9987	-19.9987	-19.9987	-19.9987	-19.9987	-19.9987	-19.9987	-19.9987	-19.9987	-19.9987	-19.9987	-19.9987	-19.9987	-19.9987	-19.9987	-19.9987	-19.9987	-12.0363	-19.9987	-19.9987	-19.9987	-19.9987	-19.9987	-19.9987	-19.9987	-19.9987	-19.9987	-19.9987	-19.9987	-19.9987	-19.9987	-19.9987	-19.9987	-8.28687	-19.9987	-19.9987	-11.6676	-19.9987	-19.9987	-19.9987
NG18	-19.4569	-19.4569	-8.6626	-19.4569	-19.4569	-19.4569	-19.4569	-19.4569	-19.4569	-19.4569	-19.4569	-19.4569	-19.4569	-19.4569	-19.4569	-19.4569	-19.4569	-19.4569	-19.4569	-19.4569	-19.4569	-19.4569	-19.4569	-19.4569	-19.4569	-19.4569	-19.4569	-19.4569	-19.4569	-19.4569	-19.4569	-19.4569	-19.4569	-19.4569	-19.4569	-19.4569	-19.4569	-19.4569	-19.4569	-19.4569	-19.4569	-19.4569	-19.4569	-19.4569	-19.4569	-19.4569	-19.4569	-19.4569	-19.4569
NG32	-19.8626	-19.8626	-19.8626	-19.8626	-19.8626	-19.8626	-19.8626	-19.8626	-19.8626	-19.8626	-19.8626	-19.8626	-19.8626	-19.8626	-19.8626	-19.8626	-19.8626	-19.8626	-19.8626	-19.8626	-19.8626	-19.8626	-19.8626	-19.8626	-19.8626	-19.8626	-19.8626	-19.8626	-19.8626	-19.8626	-19.8626	-19.8626	-19.8626	-19.8626	-19.8626	-19.8626	-19.8626	-19.8626	-19.8626	-19.8626	-19.8626	-19.8626	-19.8626	-19.8626	-12.3392	-19.8626	-19.8626	-19.8626	-19.8626
X308	-20.039	-20.039	-8.1044	-20.039	-20.039	-20.039	-20.039	-20.039	-20.039	-20.039	-20.039	-20.039	-20.039	-20.039	-20.039	-20.039	-20.039	-20.039	-20.039	-20.039	-20.039	-20.039	-20.039	-20.039	-20.039	-20.039	-20.039	-20.039	-20.039	-20.039	-20.039	-20.039	-13.5452	-20.039	-20.039	-20.039	-20.039	-20.039	-20.039	-20.039	-20.039	-20.039	-7.01456	-20.039	-20.039	-11.9616	-20.039	-20.039	-20.039
Neg057	-19.6268	-19.6268	-9.8061	-10.2543	-19.6268	-19.6268	-19.6268	-19.6268	-19.6268	-19.6268	-19.6268	-19.6268	-19.6268	-19.6268	-19.6268	-19.6268	-19.6268	-19.6268	-19.6268	-19.6268	-19.6268	-19.6268	-19.6268	-19.6268	-19.6268	-19.6268	-19.6268	-19.6268	-19.6268	-19.6268	-19.6268	-19.6268	-19.6268	-19.6268	-19.6268	-19.6268	-19.6268	-19.6268	-19.6268	-19.6268	-19.6268	-19.6268	-19.6268	-19.6268	-19.6268	-19.6268	-19.6268	-19.6268	-19.6268
N455	-19.8572	-19.8572	-19.8572	-19.8572	-19.8572	-19.8572	-19.8572	-19.8572	-19.8572	-19.8572	-19.8572	-19.8572	-19.8572	-19.8572	-19.8572	-19.8572	-19.8572	-19.8572	-19.8572	-19.8572	-19.8572	-19.8572	-19.8572	-19.8572	-19.8572	-19.8572	-11.0668	-19.8572	-19.8572	-19.8572	-19.8572	-19.8572	-19.8572	-19.8572	-19.8572	-19.8572	-19.8572	-19.8572	-19.8572	-19.8572	-19.8572	-19.8572	-19.8572	-19.8572	-19.8572	-19.8572	-19.8572	-19.8572	-19.8572
Neg149	-19.7409	-19.7409	-19.7409	-19.7409	-19.7409	-19.7409	-19.7409	-19.7409	-19.7409	-19.7409	-19.7409	-19.7409	-19.7409	-19.7409	-19.7409	-19.7409	-19.7409	-19.7409	-19.7409	-19.7409	-19.7409	-19.7409	-19.7409	-19.7409	-19.7409	-19.7409	-19.7409	-19.7409	-19.7409	-19.7409	-19.7409	-19.7409	-19.7409	-19.7409	-19.7409	-19.7409	-19.7409	-19.7409	-19.7409	-19.7409	-19.7409	-19.7409	-19.7409	-19.7409	-19.7409	-19.7409	-19.7409	-19.7409	-19.7409
Neg145	-19.5022	-19.5022	-19.5022	-19.5022	-19.5022	-19.5022	-19.5022	-19.5022	-19.5022	-19.5022	-19.5022	-19.5022	-19.5022	-19.5022	-19.5022	-19.5022	-19.5022	-19.5022	-19.5022	-19.5022	-19.5022	-19.5022	-19.5022	-19.5022	-19.5022	-19.5022	-19.5022	-19.5022	-19.5022	-19.5022	-19.5022	-19.5022	-19.5022	-19.5022	-19.5022	-19.5022	-19.5022	-19.5022	-19.5022	-19.5022	-19.5022	-19.5022	-8.51843	-19.5022	-8.27602	-19.5022	-19.5022	-19.5022	-19.5022
BL_103	-20.0133	-20.0133	-7.44406	-11.2274	-20.0133	-20.0133	-20.0133	-20.0133	-20.0133	-20.0133	-20.0133	-20.0133	-20.0133	-20.0133	-20.0133	-20.0133	-20.0133	-20.0133	-20.0133	-20.0133	-20.0133	-20.0133	-20.0133	-20.0133	-20.0133	-20.0133	-10.7929	-20.0133	-20.0133	-20.0133	-20.0133	-20.0133	-20.0133	-20.0133	-20.0133	-20.0133	-20.0133	-20.0133	-20.0133	-20.0133	-20.0133	-20.0133	-20.0133	-20.0133	-20.0133	-8.88542	-20.0133	-20.0133	-20.0133
[truncated: 112 more columns]

## Sheet: ANOVA of ALR transform
Taxa	p_value	HD_mean	HD_SP_mean	HD_TP_mean	IU_mean	SP_mean	SP_TP_mean	TP_mean	HD_non0	HD_SP_non0	HD_TP_non0	IU_non0	SP_non0	SP_TP_non0	TP_non0	p_adjusted
Actinomyces_naeslundii	0.744496	0	0	0	0.00078526	0	0	0	0	0	0	0.012987	0	0	0	0.933017
Actinomyces_sp_oral_taxon_897	0.878925	0	0	0	0.0487474	0	0	0	0	0	0	0.012987	0	0	0	0.934085
Arcanobacterium_haemolyticum	0.0187281	7.71343	9.2756	5.11275	7.16516	4.51283	5.22905	9.56268	0.414634	0.5	0.333333	0.324675	0.108696	0.3125	0.357143	0.301522
Corynebacterium_diphtheriae	0.585355	2.9701	3.27047	7.54162	5.69133	8.0887	10.8256	4.52367	0.317073	0.3	0.5	0.298701	0.369565	0.5	0.357143	0.933017
Corynebacterium_matruchotii	0.811325	0	0	0	0.0139188	0	0	0	0	0	0	0.025974	0	0	0	0.933017
Corynebacterium_simulans	0.421657	0	0	0	0	0	0	0	0	0	0	0	0	0	0	0.933017
Corynebacterium_striatum	0.526	0	0.147777	0	0.105695	0	0	0	0	0.05	0	0.038961	0	0	0	0.933017
Brachybacterium_endophyticum	0.0884073	0	0	0	0	0	0	0.18579	0	0	0	0	0	0	0.0238095	0.592263
Janibacter_melonis	0.0876855	0	0	0	0	0	0	0.00131699	0	0	0	0	0	0	0.0238095	0.592263
Kocuria_palustris	0.388231	0	0.00331942	0	0.0118268	0	0	0.00969804	0	0.05	0	0.025974	0	0	0.0238095	0.933017
Micrococcus_aloeverae	0.0960198	0	0	0	0	0	0	0.00584069	0	0	0	0	0	0	0.0238095	0.592263
Micrococcus_luteus	0.227178	0	0.159047	0.0240302	0.161655	0	0	0.0136964	0	0.05	0.166667	0.038961	0	0	0.047619	0.831263
Micrococcus_terreus	0.457805	0.00766531	0	0	0	0	0	0	0.0243902	0	0	0	0	0	0	0.933017
Cutibacterium_acnes	0.111063	0.637517	0.35258	0.516077	1.07821	0	0.0162136	0.0120619	0.0487805	0.1	0.333333	0.0779221	0	0.0625	0.0238095	0.592263
Cutibacterium_granulosum	0.781042	0	0	0	0.0155067	0	0	0	0	0	0	0.012987	0	0	0	0.933017
Atopobium_deltae	0.765851	0	0.00304938	0	0.00298329	0.000135828	0	0	0	0.05	0	0.025974	0.0217391	0	0	0.933017
Bacteroides_fragilis	0.557329	0	0	0	0.508368	0	0	0	0	0	0	0.038961	0	0	0	0.933017
Bacteroides_pyogenes	0.745658	0	0	0	0.0362867	0	0	0	0	0	0	0.025974	0	0	0	0.933017
Porphyromonas_asaccharolytica	0.794108	0	0	0	0.000244423	0	0	0	0	0	0	0.012987	0	0	0	0.933017
Porphyromonas_uenonis	0.778355	0	0	0	0.400349	0	0	0	0	0	0	0.025974	0	0	0	0.933017
Prevotella_sp_oral_taxon_473	0.92471	0	0	0	0.775171	0	0	0	0	0	0	0.012987	0	0	0	0.94827
Prevotella_bergensis	0.883179	0	0	0	0.00594396	0	0	0	0	0	0	0.012987	0	0	0	0.934085
Prevotella_disiens	0.887671	0	0	0	0.009108	0	0	0	0	0	0	0.012987	0	0	0	0.934085
Bacillus_intestinalis	0.421657	0	0	0	0	0	0	0	0	0	0	0	0	0	0	0.933017
Gemella_asaccharolytica	0.99036	0.0316043	0	0	0.0255924	0.0560924	0.0098328	0	0.0243902	0	0	0.038961	0.0434783	0.0625	0	0.99036
Gemella_morbillorum	0.700858	0	0	0	0	0.00032113	0	0	0	0	0	0	0.0217391	0	0	0.933017
Listeria_monocytogenes	0.769797	0.327459	0.0285775	0	0.602778	0.639066	0.311563	0.254298	0.170732	0.05	0	0.168831	0.195652	0.125	0.119048	0.933017
Salinicoccus_roseus	0.467216	0.0830212	0	0	0	0	0	0	0.0243902	0	0	0	0	0	0	0.933017
Staphylococcus_argenteus	0.711378	0	0	0	0	0.000391743	0	0	0	0	0	0	0.0217391	0	0	0.933017
Staphylococcus_aureus	0.510815	0	0.860263	0	2.01114	0.219252	0.966907	0.793843	0	0.1	0	0.0649351	0.108696	0.125	0.047619	0.933017
Staphylococcus_auricularis	0.131092	0	0.0137609	0	0	0	0	0	0	0.05	0	0	0	0	0	0.592263
Staphylococcus_epidermidis	0.0872881	0	0	0	0	0	0	0.0147359	0	0	0	0	0	0	0.0238095	0.592263
Granulicatella_elegans	0.133871	0.355684	0.0213567	0.427583	0.0785578	0.0109823	0	0.086727	0.146341	0.05	0.166667	0.0519481	0.0217391	0	0.047619	0.592263
Enterococcus_faecalis	0.88653	0	0	0	0.0309332	0	0	0	0	0	0	0.012987	0	0	0	0.934085
Lactobacillus_acidipiscis	0.328717	0	0	0	0	0	0.0799988	0	0	0	0	0	0	0.0625	0	0.933017
Lactobacillus_fermentum	0.421657	0	0	0	0	0	0	0	0	0	0	0	0	0	0	0.933017
Streptococcus_anginosus_group	0.480282	0.366953	0	0	0	0	0	0	0.0243902	0	0	0	0	0	0	0.933017
Streptococcus_gallolyticus	0.486041	0.629813	0	0	0	0	0	0	0.0243902	0	0	0	0	0	0	0.933017
Streptococcus_mitis	0.967922	0	0	0	0.139436	0.22121	0	0	0	0	0	0.012987	0.0217391	0	0	0.980097
Streptococcus_oralis	0.750727	0	0	0	0	0.215518	0	0	0	0	0	0	0.0217391	0	0	0.933017
Streptococcus_pyogenes	1.56291e-40	0.593379	18.0785	0.0611677	1.9982	31.9165	8.72205	0.289164	0.0731707	0.6	0.166667	0.0779221	0.869565	0.75	0.047619	1.25814e-38
Catonella_morbi	0.421657	0	0	0	0	0	0	0	0	0	0	0	0	0	0	0.933017
Criibacterium_bergeronii	0.00360795	0.184415	0	0	4.4224	0	0	2.20378	0.0487805	0	0	0.168831	0	0	0.119048	0.082983
Filifactor_alocis	0.768222	0	0	0	0.00337988	0	0	0	0	0	0	0.012987	0	0	0	0.933017
Peptoanaerobacter_stomatis	0.205572	0.0855476	0	0	0.0267971	0	0	0.84158	0.0243902	0	0	0.012987	0	0	0.047619	0.781521
Peptostreptococcus_anaerobius	0.0643659	4.03124	1.93992	0.0400738	1.94713	0.72627	0.258017	0.757672	0.317073	0.4	0.166667	0.194805	0.0869565	0.1875	0.190476	0.581673
Veillonella_parvula	0.521012	0.0155343	0	0	0	0	0	0	0.0243902	0	0	0	0	0	0	0.933017
Finegoldia_magna	0.000342282	0	0.152754	0	0	0.00115746	0	0	0	0.15	0	0	0.0217391	0	0	0.0137769
Parvimonas_sp_KA00067	0.680961	0.0160848	0.0184971	0	0.0173147	0	0	0	0.0243902	0.05	0	0.038961	0	0	0	0.933017
Peptoniphilus_asaccharolyticus	0.584716	1.15066	1.35418	0	0.368261	0.11975	0.011603	0.0248475	0.097561	0.15	0	0.0779221	0.0652174	0.0625	0.047619	0.933017
Peptoniphilus_indolicus	0.0650318	0.226609	0.0440596	0	0.0006692	0	0	0.0358599	0.0731707	0.1	0	0.012987	0	0	0.047619	0.581673
Fusobacterium_equinum	0.233478	0	0.478876	0	0.0920398	0	0	0	0	0.05	0	0.012987	0	0	0	0.835332
Fusobacterium_gonidiaformans	0.131512	3.81739	2.44076	4.12148	3.19335	1.515	0.453104	2.90265	0.268293	0.25	0.166667	0.181818	0.0652174	0.0625	0.166667	0.592263
Fusobacterium_necrophorum	0.511484	0	0	0	0.0373978	0	0	0.00576626	0	0	0	0.012987	0	0	0.0238095	0.933017
Alcaligenes_faecalis	0.828302	0	0	0	0.003576	0	0	0	0	0	0	0.012987	0	0	0	0.933017
Neisseria_sicca	0.731746	0	0	0	0	0.0352128	0	0	0	0	0	0	0.0217391	0	0	0.933017
Aeromonas_caviae	0.85017	0	0	0	0.0618414	0	0	0	0	0	0	0.012987	0	0	0	0.933017
Citrobacter_freundii	0.826045	0	0	0	0.0681382	0	0	0	0	0	0	0.025974	0	0	0	0.933017
Enterobacter_cloacae_complex	0.642308	0.461176	0	0	0.0635526	0	0	0.0104226	0.0243902	0	0	0.012987	0	0	0.0238095	0.933017
Enterobacter_mori	0.850009	0	0	0	0.00676497	0	0	0	0	0	0	0.012987	0	0	0	0.933017
Escherichia_coli	0.258471	0	0	0	0	0	0.0993862	0	0	0	0	0	0	0.0625	0	0.866956
Salmonella_enterica	0.421657	0	0	0	0	0	0	0	0	0	0	0	0	0	0	0.933017
Pantoea_eucrina	0.808886	0	0	0	0.00579215	0	0	0	0	0	0	0.012987	0	0	0	0.933017
Morganella_morganii	0.978289	0	0	0	0.269969	0.0220545	0	0	0	0	0	0.012987	0.0217391	0	0	0.984404
Proteus_mirabilis	0.917285	0	0	0	0.367187	0	0	0	0	0	0	0.012987	0	0	0	0.946685
Haemophilus_ducreyi	5.03082e-39	24.9655	35.2639	24.5548	0	0	0	0	0.682927	0.6	0.5	0	0	0	0	2.69987e-37
Mannheimia_varigena	0.816044	1.57209	0	0	0.145763	0	0	0	0.0243902	0	0	0.012987	0	0	0	0.933017
Acinetobacter_junii	0.421657	0	0	0	0	0	0	0	0	0	0	0	0	0	0	0.933017
Acinetobacter_schindleri	0.0978453	0	0.145398	0	0	0	0	0	0	0.05	0	0	0	0	0	0.592263
Moraxella_osloensis	0.817595	0	0	0	0.0326116	0	0	0	0	0	0	0.012987	0	0	0	0.933017
Pseudomonas_aeruginosa_group	0.809683	0	0	0	0.822462	0	0	0	0	0	0	0.025974	0	0	0	0.933017
Vibrio_alginolyticus	0.155704	0	0	0	0	0	0.366376	0	0	0	0	0	0	0.0625	0	0.659694
Vibrio_harveyi	0.12133	0	0	0	0	0	3.53079	0	0	0	0	0	0	0.0625	0	0.592263
Vibrio_parahaemolyticus	0.803598	0	0	0	0.447193	0	0	0	0	0	0	0.025974	0	0	0	0.933017
Treponema_medium	0.0325042	0	0	0	0.275514	0	0	0.445087	0	0	0	0.0779221	0	0	0.0952381	0.402553
Treponema_pallidum	2.0088e-58	0	0	10.3991	0	0	27.5181	34.942	0	0	0.666667	0	0	0.75	0.761905	3.23417e-56
Treponema_paraluiscuniculi	0.00248107	0	0	0	0	0	0	0.0294006	0	0	0	0	0	0	0.0714286	0.0798904
Treponema_vincentii	0.109829	0	0	0	0	0	0	0.00550439	0	0	0	0	0	0	0.0238095	0.592263
Saccharomyces_cerevisiae	0.421657	0	0	0	0	0	0	0	0	0	0	0	0	0	0	0.933017
Malassezia_restricta	0.0911238	0.134625	0.446728	0	0.0677709	0	0	0	0.0487805	0.1	0	0.012987	0	0	0	0.592263
Enterobacteria_phage_P4	0.569502	0	0	0	0.00688799	0	0	0	0	0	0	0.012987	0	0	0	0.933017
Acinetobacter_virus_AP22	0.738986	0	0	0	0.0301972	0	0	0	0	0	0	0.012987	0	0	0	0.933017
Erwinia_virus_Ea214	0.0916743	0	0	0	0	0	0	0.109893	0	0	0	0	0	0	0.0238095	0.592263
Haemophilus_virus_HP1	0.663852	0	0	0	0	0.279472	0	0	0	0	0	0	0.0217391	0	0	0.933017
Pseudomonas_virus_KPP10	0.835089	0	0	0	0.216749	0	0	0	0	0	0	0.012987	0	0	0	0.933017
Bacillus_phage_0305phi8_36	0.803064	0	0	0	0.0475031	0	0	0	0	0	0	0.012987	0	0	0	0.933017
Rhizobium_phage_RR1_A	0.726623	0	0	0	0.0724424	0	0	0	0	0	0	0.012987	0	0	0	0.933017
Streptococcus_phage_EJ_1	0.552652	0	0	0	0	0.564214	0.288798	0	0	0	0	0	0.0434783	0.0625	0	0.933017
Escherichia_virus_P1	0.162271	0	0	0	0	0	0.672973	0.225206	0	0	0	0	0	0.0625	0.0238095	0.669887
Pseudomonas_virus_phiCTX	0.45682	0	0	0	0	0	0.388043	0	0	0	0	0	0	0.0625	0	0.933017
Salmonella_virus_PsP3	0.756167	0	0	0	0.0334841	0	0	0	0	0	0	0.012987	0	0	0	0.933017
Staphylococcus_virus_SA11	0.251106	0	0.970051	0	0	0.643735	3.87562	0.437118	0	0.05	0	0	0.0217391	0.0625	0.0238095	0.866956
Shigella_virus_SP18	0.696013	0	0	0	0	0.224175	0	0	0	0	0	0	0.0217391	0	0	0.933017
Cronobacter_phage_CR5	0.421657	0	0	0	0	0	0	0	0	0	0	0	0	0	0	0.933017
Klebsiella_virus_KP34	0.698177	0	0	0	0.0232691	0	0	0	0	0	0	0.012987	0	0	0	0.933017
Pseudomonas_virus_LUZ7	0.851885	0	0	0	0.500747	0	0	0	0	0	0	0.012987	0	0	0	0.933017
Shigella_virus_Sf6	0.37353	0	0	0	0	0	0.943736	0	0	0	0	0	0	0.0625	0	0.933017
Staphylococcus_phage_S24_1	0.498845	0.570344	0	0	0	0	0	0	0.0243902	0	0	0	0	0	0	0.933017
Staphylococcus_virus_44AHJD	0.404778	0.4088	0.538625	0	0.0738528	0.300177	0	0	0.0243902	0.1	0	0.012987	0.0217391	0	0	0.933017
Pseudomonas_virus_LKA1	0.835821	0.957776	0	0	0.368735	0	0.25698	0	0.0243902	0	0	0.0519481	0	0.0625	0	0.933017
Pantoea_virus_Limelight	0.190888	0.036853	0	0	0	0	0	0.264853	0.0243902	0	0	0	0	0	0.0238095	0.759497
Stenotrophomonas_phage_IME15	0.627952	0	0	0	0	0.338846	0	0	0	0	0	0	0.0217391	0	0	0.933017
Staphylococcus_phage_2638A	0.633312	0	0	0	0	0.0181699	0.322868	0	0	0	0	0	0.0434783	0.0625	0	0.933017
Bacillus_virus_IEBH	0.725929	0	0	0	0.435687	0	0	0	0	0	0	0.012987	0	0	0	0.933017
Pseudomonas_virus_D3112	0.475962	0.33111	0	0	0	0	0	0	0.0243902	0	0	0	0	0	0	0.933017
Enterobacteria_phage_mEp235	0.76536	0	0	0	0.592752	0	0	0	0	0	0	0.012987	0	0	0	0.933017
Staphylococcus_phage_StB27	0.848024	0	0.264276	0	0.661682	0.0299292	1.745	0	0	0.05	0	0.025974	0.0217391	0.0625	0	0.933017
Staphylococcus_phage_StauST398_3	0.468263	0.318352	0	0	1.57667	1.99909	2.64491	0.0508789	0.0487805	0	0	0.0779221	0.108696	0.1875	0.047619	0.933017
Staphylococcus_virus_187	0.0455481	0.422783	1.08844	4.89843	1.01862	4.83028	4.98464	0.193973	0.0487805	0.1	0.166667	0.025974	0.0869565	0.25	0.0238095	0.488883
Acinetobacter_phage_Bphi_B1251	0.421657	0	0	0	0	0	0	0	0	0	0	0	0	0	0	0.933017
Bacillus_phage_phi105	0.421657	0	0	0	0	0	0	0	0	0	0	0	0	0	0	0.933017
Enterobacteria_phage_HK225	0.436474	0	0.211443	0	0.232677	0	0.154943	0	0	0.05	0	0.012987	0	0.0625	0	0.933017
Enterobacteria_phage_mEp237	0.346336	0	0.270743	0	0.271058	0	0	0	0	0.05	0	0.012987	0	0	0	0.933017
Enterobacteria_phage_mEp460	0.0548992	0	0	0.135784	0	0	0.109899	0.00872533	0	0	0.166667	0	0	0.0625	0.0238095	0.552423
Klebsiella_phage_phiKO2	0.705453	0	0	0	0.234966	0	0	0	0	0	0	0.012987	0	0	0	0.933017
Lactococcus_phage_P335_sensu_lato	0.13611	0	0	0	0	0	0	0.00992906	0	0	0	0	0	0	0.0238095	0.592263
Listeria_phage_A500	0.827796	0.904215	0.327624	0	3.02667	1.28704	0.158574	1.29919	0.097561	0.05	0	0.142857	0.0869565	0.0625	0.0952381	0.933017
Microbacterium_phage_Min1	0.0451652	0.37608	0	0	0.0859979	0	0	0.193301	0.0731707	0	0	0.012987	0	0	0.0714286	0.488883
Pseudomonas_phage_B3	0.936294	1.0215	0.0738203	0	0.967255	1.66345	1.06919	0.492392	0.121951	0.05	0	0.116883	0.130435	0.125	0.047619	0.954072
Pseudomonas_phage_F10	0.553143	1.47926	0.161222	0	1.83846	4.20259	1.66999	1.47759	0.219512	0.05	0	0.116883	0.152174	0.125	0.119048	0.933017
Pseudomonas_phage_phi297	0.911425	0	0	0	0.329798	0.15654	0	0	0	0	0	0.012987	0.0217391	0	0	0.946685
Staphylococcus_phage_StB20	0.631756	1.12821	0.329872	0	0.822108	0	0	0	0.0243902	0.05	0	0.012987	0	0	0	0.933017
Streptococcus_phage_MM1	0.859416	0	0	0	0.0224735	0.150344	0	0	0	0	0	0.012987	0.0217391	0	0	0.934085
Streptococcus_phage_P9	0.789522	0	0	0	0.117334	0	0.0294317	0	0	0	0	0.012987	0	0.0625	0	0.933017
Streptococcus_phage_PH10	0.208729	0	0.783869	0	0	0	0	0	0	0.05	0	0	0	0	0	0.781521
Streptococcus_phage_phi3396	0.00335786	3.66086	1.85372	0	4.4377	0.106854	0.275214	2.79363	0.243902	0.15	0	0.207792	0.0217391	0.0625	0.285714	0.082983
Streptococcus_phage_phiNJ2	0.40681	0	0	0	0.190464	0	0	0.478025	0	0	0	0.025974	0	0	0.0238095	0.933017
Human_betaherpesvirus_5	0.799894	0.54385	2.21762	0	1.26295	0.107423	0.282333	1.48774	0.0487805	0.05	0	0.0779221	0.0434783	0.0625	0.0952381	0.933017
Callitrichine_gammaherpesvirus_3	0.0111481	2.60985	0.215596	0.761234	0.413765	1.92467	3.35792	2.17144	0.268293	0.05	0.166667	0.0519481	0.130435	0.0625	0.190476	0.224355
Human_gammaherpesvirus_4	0.0294512	3.48042	0.33058	0	0.758031	2.4545	0	1.53789	0.268293	0.05	0	0.0909091	0.0869565	0	0.119048	0.395137
Ateline_gammaherpesvirus_3	0.748578	0.345759	0.136387	1.01917	3.48034	1.67272	0.283776	0.363732	0.0487805	0.05	0.166667	0.12987	0.152174	0.125	0.119048	0.933017
Human_gammaherpesvirus_8	0.485925	0.172905	0	0	0	0	0	0	0.0243902	0	0	0	0	0	0	0.933017
Human_betaherpesvirus_6B	0.875546	0.115236	0.53942	0	0.0528498	0.0668306	0	0	0.0243902	0.05	0	0.012987	0.0217391	0	0	0.934085
Torque_teno_virus_10	0.684723	3.68282	0	4.58464	4.16953	2.22532	1.68825	1.55548	0.219512	0	0.166667	0.155844	0.195652	0.1875	0.142857	0.933017
Torque_teno_virus_12	0.371939	1.22535	4.99926	1.38384	6.34407	5.51999	0.98914	8.5359	0.195122	0.15	0.333333	0.285714	0.26087	0.25	0.357143	0.933017
Torque_teno_virus_14	0.815336	0.868589	0.304241	0	1.29944	0.171273	0.115124	0.495889	0.097561	0.05	0	0.0779221	0.0434783	0.0625	0.0714286	0.933017
Torque_teno_virus_15	0.352118	3.84105	0.637983	4.60537	5.63433	3.25686	0.898192	0.99047	0.365854	0.2	0.333333	0.207792	0.23913	0.125	0.119048	0.933017
Torque_teno_virus_16	0.0994416	2.70585	0	0	0.854276	3.74268	0.0544275	1.56886	0.170732	0	0	0.0649351	0.130435	0.0625	0.166667	0.592263
Torque_teno_virus_19	0.786806	2.44448	0.178764	11.5458	4.31648	1.52884	3.51008	2.34157	0.268293	0.1	0.166667	0.194805	0.130435	0.125	0.190476	0.933017
Torque_teno_virus_28	0.280076	0.885605	0	0	0	0	0	0.154103	0.0243902	0	0	0	0	0	0.0238095	0.92025
Torque_teno_virus_3	0.330248	2.72511	0	0	2.04289	1.49162	1.73552	1.06249	0.170732	0	0	0.103896	0.0652174	0.125	0.119048	0.933017
Torque_teno_virus_6	0.11553	0	0	0	0	0	0	0.0385915	0	0	0	0	0	0	0.0238095	0.592263
Torque_teno_virus_8	0.433911	0.185523	0	1.58388	0.980592	1.76505	0.309111	1.40688	0.0487805	0	0.166667	0.038961	0.0869565	0.125	0.0714286	0.933017
Torque_teno_virus	0.0989409	0.715424	0.016327	1.5986	3.77058	0.590307	1.60659	1.74044	0.219512	0.05	0.333333	0.168831	0.152174	0.1875	0.190476	0.592263
Torque_teno_mini_virus_5	0.566227	0	0	0	0.0601413	0	0	0	0	0	0	0.012987	0	0	0	0.933017
Torque_teno_mini_virus_9	0.896104	0.345725	0	0	0.247428	0.186978	0.013898	0	0.0487805	0	0	0.025974	0.0217391	0.0625	0	0.936836
Pestivirus_A	0.322888	0	0.111811	0	0	0	0	0	0	0.05	0	0	0	0	0	0.933017
Hepatitis_B_virus	0.534861	3.09228	0	0	0.275484	0	3.38291	1.50918	0.0487805	0	0	0.012987	0	0.0625	0.0238095	0.933017
Musca_hytrovirus	0.0167864	2.69289	0.571461	6.45598	0.155518	0	0.0777606	0.0683217	0.0487805	0.05	0.333333	0.025974	0	0.0625	0.0238095	0.300289
Pseudomonas_virus_Pf1	0.763197	2.00914	0	0	0.0568902	0	0	0	0.0243902	0	0	0.012987	0	0	0	0.933017
Alphapapillomavirus_2	0.125169	0	0	0	0	0	0	0.648795	0	0	0	0	0	0	0.0238095	0.592263
Alphapapillomavirus_8	0.681358	0	0.231283	0	2.48375	0	0	0	0	0.05	0	0.025974	0	0	0	0.933017
Gammapapillomavirus_1	0.320814	0	0	0	0.627426	0	0	0.0403275	0	0	0	0.012987	0	0	0.0238095	0.933017
Primate_tetraparvovirus_1	0.193412	0	0	0	0	0	0	0.00521982	0	0	0	0	0	0	0.0238095	0.759497
Human_polyomavirus_5	0.130099	0	0	0	0	0	0	0.298839	0	0	0	0	0	0	0.0238095	0.592263
Molluscum_contagiosum_virus	0.808067	0	0	0	0.324025	0	0	0	0	0	0	0.025974	0	0	0	0.933017
Salmonella_phage_Fels_1	0.59948	0.133482	0.382171	0	0.29986	0	0	0.0772294	0.0243902	0.05	0	0.025974	0	0	0.0238095	0.933017
Staphylococcus_phage_PT1028	0.352435	0	0.608507	0	0.210625	0.516189	1.09051	0	0	0.05	0	0.012987	0.0434783	0.125	0	0.933017
Streptococcus_pyogenes_phage_5005_1	0.253883	1.02371	1.30469	0	1.05966	0	0	0.428734	0.097561	0.05	0	0.103896	0	0	0.0714286	0.866956
Streptococcus_pyogenes_phage_5005_2	0.0224427	0.927905	2.70334	7.48672	0.978091	0	2.01063	1.78067	0.170732	0.05	0.333333	0.103896	0	0.0625	0.142857	0.32848
Streptococcus_pyogenes_phage_H10403	0.308005	1.23336	3.13753	1.14188	2.04383	5.50945	0.604451	1.31746	0.0731707	0.2	0.166667	0.103896	0.0869565	0.0625	0.190476	0.933017

## Sheet: TUKEY of Sig. ANOVA tests
diff	lwr	upr	p.adj	Type	Taxa	HD_mean	HD_SP_mean	HD_TP_mean	IU_mean	SP_mean	SP_TP_mean	TP_mean	HD_non0	HD_SP_non0	HD_TP_non0	IU_non0	SP_non0	SP_TP_non0	TP_non0
1.60918	-2.34185	5.5602	0.889424	HD_SP-HD	Arcanobacterium_haemolyticum	7.71343	9.2756	5.11275	7.16516	4.51283	5.22905	9.56268	0.414634	0.5	0.333333	0.324675	0.108696	0.3125	0.357143
-0.664853	-6.99675	5.66704	0.999924	HD_TP-HD	Arcanobacterium_haemolyticum	7.71343	9.2756	5.11275	7.16516	4.51283	5.22905	9.56268	0.414634	0.5	0.333333	0.324675	0.108696	0.3125	0.357143
-0.6467	-3.44733	2.15393	0.993246	IU-HD	Arcanobacterium_haemolyticum	7.71343	9.2756	5.11275	7.16516	4.51283	5.22905	9.56268	0.414634	0.5	0.333333	0.324675	0.108696	0.3125	0.357143
-2.90297	-6.01427	0.20832	0.0851931	SP-HD	Arcanobacterium_haemolyticum	7.71343	9.2756	5.11275	7.16516	4.51283	5.22905	9.56268	0.414634	0.5	0.333333	0.324675	0.108696	0.3125	0.357143
-0.662851	-4.93295	3.60725	0.999264	SP_TP-HD	Arcanobacterium_haemolyticum	7.71343	9.2756	5.11275	7.16516	4.51283	5.22905	9.56268	0.414634	0.5	0.333333	0.324675	0.108696	0.3125	0.357143
-0.0216781	-3.20203	3.15867	1	TP-HD	Arcanobacterium_haemolyticum	7.71343	9.2756	5.11275	7.16516	4.51283	5.22905	9.56268	0.414634	0.5	0.333333	0.324675	0.108696	0.3125	0.357143
-2.27403	-9.01695	4.46889	0.95301	HD_TP-HD_SP	Arcanobacterium_haemolyticum	7.71343	9.2756	5.11275	7.16516	4.51283	5.22905	9.56268	0.414634	0.5	0.333333	0.324675	0.108696	0.3125	0.357143
-2.25588	-5.89149	1.37974	0.519046	IU-HD_SP	Arcanobacterium_haemolyticum	7.71343	9.2756	5.11275	7.16516	4.51283	5.22905	9.56268	0.414634	0.5	0.333333	0.324675	0.108696	0.3125	0.357143
-4.51215	-8.39214	-0.632163	0.0113307	SP-HD_SP	Arcanobacterium_haemolyticum	7.71343	9.2756	5.11275	7.16516	4.51283	5.22905	9.56268	0.414634	0.5	0.333333	0.324675	0.108696	0.3125	0.357143
-2.27203	-7.13082	2.58677	0.806592	SP_TP-HD_SP	Arcanobacterium_haemolyticum	7.71343	9.2756	5.11275	7.16516	4.51283	5.22905	9.56268	0.414634	0.5	0.333333	0.324675	0.108696	0.3125	0.357143
-1.63085	-5.56643	2.30472	0.880995	TP-HD_SP	Arcanobacterium_haemolyticum	7.71343	9.2756	5.11275	7.16516	4.51283	5.22905	9.56268	0.414634	0.5	0.333333	0.324675	0.108696	0.3125	0.357143
0.0181526	-6.12187	6.15818	1	IU-HD_TP	Arcanobacterium_haemolyticum	7.71343	9.2756	5.11275	7.16516	4.51283	5.22905	9.56268	0.414634	0.5	0.333333	0.324675	0.108696	0.3125	0.357143
-2.23812	-8.52593	4.04969	0.939413	SP-HD_TP	Arcanobacterium_haemolyticum	7.71343	9.2756	5.11275	7.16516	4.51283	5.22905	9.56268	0.414634	0.5	0.333333	0.324675	0.108696	0.3125	0.357143
0.00200246	-6.9327	6.93671	1	SP_TP-HD_TP	Arcanobacterium_haemolyticum	7.71343	9.2756	5.11275	7.16516	4.51283	5.22905	9.56268	0.414634	0.5	0.333333	0.324675	0.108696	0.3125	0.357143
0.643175	-5.67909	6.96544	0.999937	TP-HD_TP	Arcanobacterium_haemolyticum	7.71343	9.2756	5.11275	7.16516	4.51283	5.22905	9.56268	0.414634	0.5	0.333333	0.324675	0.108696	0.3125	0.357143
-2.25627	-4.95575	0.443209	0.16931	SP-IU	Arcanobacterium_haemolyticum	7.71343	9.2756	5.11275	7.16516	4.51283	5.22905	9.56268	0.414634	0.5	0.333333	0.324675	0.108696	0.3125	0.357143
-0.0161502	-3.9962	3.9639	1	SP_TP-IU	Arcanobacterium_haemolyticum	7.71343	9.2756	5.11275	7.16516	4.51283	5.22905	9.56268	0.414634	0.5	0.333333	0.324675	0.108696	0.3125	0.357143
0.625022	-2.15377	3.40381	0.994142	TP-IU	Arcanobacterium_haemolyticum	7.71343	9.2756	5.11275	7.16516	4.51283	5.22905	9.56268	0.414634	0.5	0.333333	0.324675	0.108696	0.3125	0.357143
2.24012	-1.96433	6.44457	0.692571	SP_TP-SP	Arcanobacterium_haemolyticum	7.71343	9.2756	5.11275	7.16516	4.51283	5.22905	9.56268	0.414634	0.5	0.333333	0.324675	0.108696	0.3125	0.357143
2.88129	-0.210352	5.97294	0.0858968	TP-SP	Arcanobacterium_haemolyticum	7.71343	9.2756	5.11275	7.16516	4.51283	5.22905	9.56268	0.414634	0.5	0.333333	0.324675	0.108696	0.3125	0.357143
0.641172	-3.61463	4.89698	0.99938	TP-SP_TP	Arcanobacterium_haemolyticum	7.71343	9.2756	5.11275	7.16516	4.51283	5.22905	9.56268	0.414634	0.5	0.333333	0.324675	0.108696	0.3125	0.357143
5.37843	2.83938	7.91748	2.95806e-08	HD_SP-HD	Streptococcus_pyogenes	0.593379	18.0785	0.0611677	1.9982	31.9165	8.72205	0.289164	0.0731707	0.6	0.166667	0.0779221	0.869565	0.75	0.047619
0.533002	-3.53607	4.60207	0.999724	HD_TP-HD	Streptococcus_pyogenes	0.593379	18.0785	0.0611677	1.9982	31.9165	8.72205	0.289164	0.0731707	0.6	0.166667	0.0779221	0.869565	0.75	0.047619
0.0346211	-1.76515	1.83439	1	IU-HD	Streptococcus_pyogenes	0.593379	18.0785	0.0611677	1.9982	31.9165	8.72205	0.289164	0.0731707	0.6	0.166667	0.0779221	0.869565	0.75	0.047619
8.38653	6.38712	10.3859	0	SP-HD	Streptococcus_pyogenes	0.593379	18.0785	0.0611677	1.9982	31.9165	8.72205	0.289164	0.0731707	0.6	0.166667	0.0779221	0.869565	0.75	0.047619
6.53218	3.78809	9.27628	3.32898e-10	SP_TP-HD	Streptococcus_pyogenes	0.593379	18.0785	0.0611677	1.9982	31.9165	8.72205	0.289164	0.0731707	0.6	0.166667	0.0779221	0.869565	0.75	0.047619
-0.00145533	-2.04524	2.04233	1	TP-HD	Streptococcus_pyogenes	0.593379	18.0785	0.0611677	1.9982	31.9165	8.72205	0.289164	0.0731707	0.6	0.166667	0.0779221	0.869565	0.75	0.047619
-4.84543	-9.17864	-0.512218	0.0174661	HD_TP-HD_SP	Streptococcus_pyogenes	0.593379	18.0785	0.0611677	1.9982	31.9165	8.72205	0.289164	0.0731707	0.6	0.166667	0.0779221	0.869565	0.75	0.047619
-5.34381	-7.68016	-3.00745	1.70609e-09	IU-HD_SP	Streptococcus_pyogenes	0.593379	18.0785	0.0611677	1.9982	31.9165	8.72205	0.289164	0.0731707	0.6	0.166667	0.0779221	0.869565	0.75	0.047619
3.0081	0.514701	5.5015	0.00730975	SP-HD_SP	Streptococcus_pyogenes	0.593379	18.0785	0.0611677	1.9982	31.9165	8.72205	0.289164	0.0731707	0.6	0.166667	0.0779221	0.869565	0.75	0.047619
1.15375	-1.96865	4.27616	0.928048	SP_TP-HD_SP	Streptococcus_pyogenes	0.593379	18.0785	0.0611677	1.9982	31.9165	8.72205	0.289164	0.0731707	0.6	0.166667	0.0779221	0.869565	0.75	0.047619
-5.37988	-7.90901	-2.85076	2.55499e-08	TP-HD_SP	Streptococcus_pyogenes	0.593379	18.0785	0.0611677	1.9982	31.9165	8.72205	0.289164	0.0731707	0.6	0.166667	0.0779221	0.869565	0.75	0.047619
-0.498381	-4.44415	3.44739	0.999776	IU-HD_TP	Streptococcus_pyogenes	0.593379	18.0785	0.0611677	1.9982	31.9165	8.72205	0.289164	0.0731707	0.6	0.166667	0.0779221	0.869565	0.75	0.047619
7.85353	3.81279	11.8943	4.81896e-07	SP-HD_TP	Streptococcus_pyogenes	0.593379	18.0785	0.0611677	1.9982	31.9165	8.72205	0.289164	0.0731707	0.6	0.166667	0.0779221	0.869565	0.75	0.047619
5.99918	1.54273	10.4556	0.00160116	SP_TP-HD_TP	Streptococcus_pyogenes	0.593379	18.0785	0.0611677	1.9982	31.9165	8.72205	0.289164	0.0731707	0.6	0.166667	0.0779221	0.869565	0.75	0.047619
-0.534458	-4.59734	3.52842	0.999717	TP-HD_TP	Streptococcus_pyogenes	0.593379	18.0785	0.0611677	1.9982	31.9165	8.72205	0.289164	0.0731707	0.6	0.166667	0.0779221	0.869565	0.75	0.047619
8.35191	6.61714	10.0867	0	SP-IU	Streptococcus_pyogenes	0.593379	18.0785	0.0611677	1.9982	31.9165	8.72205	0.289164	0.0731707	0.6	0.166667	0.0779221	0.869565	0.75	0.047619
6.49756	3.93986	9.05526	1.84054e-11	SP_TP-IU	Streptococcus_pyogenes	0.593379	18.0785	0.0611677	1.9982	31.9165	8.72205	0.289164	0.0731707	0.6	0.166667	0.0779221	0.869565	0.75	0.047619
-0.0360765	-1.82181	1.74966	1	TP-IU	Streptococcus_pyogenes	0.593379	18.0785	0.0611677	1.9982	31.9165	8.72205	0.289164	0.0731707	0.6	0.166667	0.0779221	0.869565	0.75	0.047619
-1.85434	-4.55625	0.847563	0.391889	SP_TP-SP	Streptococcus_pyogenes	0.593379	18.0785	0.0611677	1.9982	31.9165	8.72205	0.289164	0.0731707	0.6	0.166667	0.0779221	0.869565	0.75	0.047619
-8.38798	-10.3748	-6.4012	0	TP-SP	Streptococcus_pyogenes	0.593379	18.0785	0.0611677	1.9982	31.9165	8.72205	0.289164	0.0731707	0.6	0.166667	0.0779221	0.869565	0.75	0.047619
-6.53364	-9.26855	-3.79873	2.86091e-10	TP-SP_TP	Streptococcus_pyogenes	0.593379	18.0785	0.0611677	1.9982	31.9165	8.72205	0.289164	0.0731707	0.6	0.166667	0.0779221	0.869565	0.75	0.047619
-0.346674	-2.5798	1.88645	0.999264	HD_SP-HD	Criibacterium_bergeronii	0.184415	0	0	4.4224	0	0	2.20378	0.0487805	0	0	0.168831	0	0	0.119048
-0.417003	-3.9958	3.16179	0.99986	HD_TP-HD	Criibacterium_bergeronii	0.184415	0	0	4.4224	0	0	2.20378	0.0487805	0	0	0.168831	0	0	0.119048
1.33815	-0.244772	2.92107	0.159018	IU-HD	Criibacterium_bergeronii	0.184415	0	0	4.4224	0	0	2.20378	0.0487805	0	0	0.168831	0	0	0.119048
-0.447814	-2.20632	1.31069	0.98861	SP-HD	Criibacterium_bergeronii	0.184415	0	0	4.4224	0	0	2.20378	0.0487805	0	0	0.168831	0	0	0.119048
-0.490404	-2.90387	1.92306	0.996644	SP_TP-HD	Criibacterium_bergeronii	0.184415	0	0	4.4224	0	0	2.20378	0.0487805	0	0	0.168831	0	0	0.119048
1.02859	-0.768946	2.82613	0.615754	TP-HD	Criibacterium_bergeronii	0.184415	0	0	4.4224	0	0	2.20378	0.0487805	0	0	0.168831	0	0	0.119048
-0.0703293	-3.88144	3.74078	1	HD_TP-HD_SP	Criibacterium_bergeronii	0.184415	0	0	4.4224	0	0	2.20378	0.0487805	0	0	0.168831	0	0	0.119048
1.68482	-0.370031	3.73968	0.187495	IU-HD_SP	Criibacterium_bergeronii	0.184415	0	0	4.4224	0	0	2.20378	0.0487805	0	0	0.168831	0	0	0.119048
-0.10114	-2.29412	2.09183	0.999999	SP-HD_SP	Criibacterium_bergeronii	0.184415	0	0	4.4224	0	0	2.20378	0.0487805	0	0	0.168831	0	0	0.119048
-0.143731	-2.88993	2.60247	0.999999	SP_TP-HD_SP	Criibacterium_bergeronii	0.184415	0	0	4.4224	0	0	2.20378	0.0487805	0	0	0.168831	0	0	0.119048
1.37527	-0.849129	3.59966	0.523501	TP-HD_SP	Criibacterium_bergeronii	0.184415	0	0	4.4224	0	0	2.20378	0.0487805	0	0	0.168831	0	0	0.119048
1.75515	-1.7152	5.22551	0.742371	IU-HD_TP	Criibacterium_bergeronii	0.184415	0	0	4.4224	0	0	2.20378	0.0487805	0	0	0.168831	0	0	0.119048
-0.0308111	-3.58469	3.52307	1	SP-HD_TP	Criibacterium_bergeronii	0.184415	0	0	4.4224	0	0	2.20378	0.0487805	0	0	0.168831	0	0	0.119048
-0.0734016	-3.99291	3.8461	1	SP_TP-HD_TP	Criibacterium_bergeronii	0.184415	0	0	4.4224	0	0	2.20378	0.0487805	0	0	0.168831	0	0	0.119048
1.4456	-2.12776	5.01895	0.892567	TP-HD_TP	Criibacterium_bergeronii	0.184415	0	0	4.4224	0	0	2.20378	0.0487805	0	0	0.168831	0	0	0.119048
-1.78596	-3.31172	-0.260212	0.0105064	SP-IU	Criibacterium_bergeronii	0.184415	0	0	4.4224	0	0	2.20378	0.0487805	0	0	0.168831	0	0	0.119048
-1.82855	-4.07808	0.420976	0.196004	SP_TP-IU	Criibacterium_bergeronii	0.184415	0	0	4.4224	0	0	2.20378	0.0487805	0	0	0.168831	0	0	0.119048
-0.309557	-1.88013	1.26102	0.997166	TP-IU	Criibacterium_bergeronii	0.184415	0	0	4.4224	0	0	2.20378	0.0487805	0	0	0.168831	0	0	0.119048
-0.0425905	-2.41895	2.33377	1	SP_TP-SP	Criibacterium_bergeronii	0.184415	0	0	4.4224	0	0	2.20378	0.0487805	0	0	0.168831	0	0	0.119048
1.47641	-0.270998	3.22381	0.159495	TP-SP	Criibacterium_bergeronii	0.184415	0	0	4.4224	0	0	2.20378	0.0487805	0	0	0.168831	0	0	0.119048
1.519	-0.88639	3.92438	0.497138	TP-SP_TP	Criibacterium_bergeronii	0.184415	0	0	4.4224	0	0	2.20378	0.0487805	0	0	0.168831	0	0	0.119048
1.57567	0.505281	2.64607	0.000356562	HD_SP-HD	Finegoldia_magna	0	0.152754	0	0	0.00115746	0	0	0	0.15	0	0	0.0217391	0	0
-0.0166608	-1.73206	1.69874	1	HD_TP-HD	Finegoldia_magna	0	0.152754	0	0	0.00115746	0	0	0	0.15	0	0	0.0217391	0	0
-0.0419285	-0.800661	0.716804	0.999998	IU-HD	Finegoldia_magna	0	0.152754	0	0	0.00115746	0	0	0	0.15	0	0	0.0217391	0	0
0.152537	-0.690359	0.995432	0.998242	SP-HD	Finegoldia_magna	0	0.152754	0	0	0.00115746	0	0	0	0.15	0	0	0.0217391	0	0
-0.0900623	-1.24689	1.06677	0.999987	SP_TP-HD	Finegoldia_magna	0	0.152754	0	0	0.00115746	0	0	0	0.15	0	0	0.0217391	0	0
0.191646	-0.669958	1.05325	0.994487	TP-HD	Finegoldia_magna	0	0.152754	0	0	0.00115746	0	0	0	0.15	0	0	0.0217391	0	0
-1.59233	-3.41909	0.234423	0.133065	HD_TP-HD_SP	Finegoldia_magna	0	0.152754	0	0	0.00115746	0	0	0	0.15	0	0	0.0217391	0	0
-1.6176	-2.60254	-0.632661	3.88429e-05	IU-HD_SP	Finegoldia_magna	0	0.152754	0	0	0.00115746	0	0	0	0.15	0	0	0.0217391	0	0
-1.42314	-2.47428	-0.371991	0.00146557	SP-HD_SP	Finegoldia_magna	0	0.152754	0	0	0.00115746	0	0	0	0.15	0	0	0.0217391	0	0
-1.66574	-2.98205	-0.349417	0.0039271	SP_TP-HD_SP	Finegoldia_magna	0	0.152754	0	0	0.00115746	0	0	0	0.15	0	0	0.0217391	0	0
-1.38403	-2.45023	-0.317822	0.00275014	TP-HD_SP	Finegoldia_magna	0	0.152754	0	0	0.00115746	0	0	0	0.15	0	0	0.0217391	0	0
-0.0252678	-1.68869	1.63816	1	IU-HD_TP	Finegoldia_magna	0	0.152754	0	0	0.00115746	0	0	0	0.15	0	0	0.0217391	0	0
0.169197	-1.53426	1.87266	0.999945	SP-HD_TP	Finegoldia_magna	0	0.152754	0	0	0.00115746	0	0	0	0.15	0	0	0.0217391	0	0
-0.0734016	-1.95212	1.80531	1	SP_TP-HD_TP	Finegoldia_magna	0	0.152754	0	0	0.00115746	0	0	0	0.15	0	0	0.0217391	0	0
0.208306	-1.50449	1.9211	0.99982	TP-HD_TP	Finegoldia_magna	0	0.152754	0	0	0.00115746	0	0	0	0.15	0	0	0.0217391	0	0
0.194465	-0.536864	0.925795	0.98571	SP-IU	Finegoldia_magna	0	0.152754	0	0	0.00115746	0	0	0	0.15	0	0	0.0217391	0	0
-0.0481338	-1.12639	1.03012	1	SP_TP-IU	Finegoldia_magna	0	0.152754	0	0	0.00115746	0	0	0	0.15	0	0	0.0217391	0	0
0.233574	-0.519241	0.986389	0.968673	TP-IU	Finegoldia_magna	0	0.152754	0	0	0.00115746	0	0	0	0.15	0	0	0.0217391	0	0
-0.242599	-1.38165	0.896449	0.995651	SP_TP-SP	Finegoldia_magna	0	0.152754	0	0	0.00115746	0	0	0	0.15	0	0	0.0217391	0	0
0.0391089	-0.798464	0.876682	0.999999	TP-SP	Finegoldia_magna	0	0.152754	0	0	0.00115746	0	0	0	0.15	0	0	0.0217391	0	0
0.281708	-0.871252	1.43467	0.990854	TP-SP_TP	Finegoldia_magna	0	0.152754	0	0	0.00115746	0	0	0	0.15	0	0	0.0217391	0	0
-0.26765	-2.6545	2.1192	0.999888	HD_SP-HD	Haemophilus_ducreyi	24.9655	35.2639	24.5548	0	0	0	0	0.682927	0.6	0.5	0	0	0	0
-1.73336	-5.55851	2.09179	0.828704	HD_TP-HD	Haemophilus_ducreyi	24.9655	35.2639	24.5548	0	0	0	0	0.682927	0.6	0.5	0	0	0	0
-7.46529	-9.15718	-5.77341	0	IU-HD	Haemophilus_ducreyi	24.9655	35.2639	24.5548	0	0	0	0	0.682927	0.6	0.5	0	0	0	0
-7.47084	-9.3504	-5.59128	0	SP-HD	Haemophilus_ducreyi	24.9655	35.2639	24.5548	0	0	0	0	0.682927	0.6	0.5	0	0	0	0
-7.51343	-10.093	-4.93382	6.4615e-14	SP_TP-HD	Haemophilus_ducreyi	24.9655	35.2639	24.5548	0	0	0	0	0.682927	0.6	0.5	0	0	0	0
-7.23172	-9.153	-5.31044	1.03251e-14	TP-HD	Haemophilus_ducreyi	24.9655	35.2639	24.5548	0	0	0	0	0.682927	0.6	0.5	0	0	0	0
-1.46571	-5.53917	2.60775	0.936298	HD_TP-HD_SP	Haemophilus_ducreyi	24.9655	35.2639	24.5548	0	0	0	0	0.682927	0.6	0.5	0	0	0	0
-7.19764	-9.39395	-5.00134	5.10703e-14	IU-HD_SP	Haemophilus_ducreyi	24.9655	35.2639	24.5548	0	0	0	0	0.682927	0.6	0.5	0	0	0	0
-7.20319	-9.54712	-4.85925	4.79616e-14	SP-HD_SP	Haemophilus_ducreyi	24.9655	35.2639	24.5548	0	0	0	0	0.682927	0.6	0.5	0	0	0	0
-7.24578	-10.181	-4.31054	6.84809e-11	SP_TP-HD_SP	Haemophilus_ducreyi	24.9655	35.2639	24.5548	0	0	0	0	0.682927	0.6	0.5	0	0	0	0
-6.96407	-9.34159	-4.58655	5.79536e-14	TP-HD_SP	Haemophilus_ducreyi	24.9655	35.2639	24.5548	0	0	0	0	0.682927	0.6	0.5	0	0	0	0
-5.73193	-9.44118	-2.02269	0.000140866	IU-HD_TP	Haemophilus_ducreyi	24.9655	35.2639	24.5548	0	0	0	0	0.682927	0.6	0.5	0	0	0	0
-5.73748	-9.536	-1.93896	0.000220209	SP-HD_TP	Haemophilus_ducreyi	24.9655	35.2639	24.5548	0	0	0	0	0.682927	0.6	0.5	0	0	0	0
-5.78007	-9.96938	-1.59075	0.00108602	SP_TP-HD_TP	Haemophilus_ducreyi	24.9655	35.2639	24.5548	0	0	0	0	0.682927	0.6	0.5	0	0	0	0
-5.49836	-9.31769	-1.67902	0.000531223	TP-HD_TP	Haemophilus_ducreyi	24.9655	35.2639	24.5548	0	0	0	0	0.682927	0.6	0.5	0	0	0	0
-0.00554334	-1.63632	1.62524	1	SP-IU	Haemophilus_ducreyi	24.9655	35.2639	24.5548	0	0	0	0	0.682927	0.6	0.5	0	0	0	0
-0.0481338	-2.45252	2.35625	1	SP_TP-IU	Haemophilus_ducreyi	24.9655	35.2639	24.5548	0	0	0	0	0.682927	0.6	0.5	0	0	0	0
0.233574	-1.44512	1.91227	0.999608	TP-IU	Haemophilus_ducreyi	24.9655	35.2639	24.5548	0	0	0	0	0.682927	0.6	0.5	0	0	0	0
-0.0425905	-2.58254	2.49735	1	SP_TP-SP	Haemophilus_ducreyi	24.9655	35.2639	24.5548	0	0	0	0	0.682927	0.6	0.5	0	0	0	0
0.239117	-1.62857	2.10681	0.999758	TP-SP	Haemophilus_ducreyi	24.9655	35.2639	24.5548	0	0	0	0	0.682927	0.6	0.5	0	0	0	0
0.281708	-2.28926	2.85268	0.999902	TP-SP_TP	Haemophilus_ducreyi	24.9655	35.2639	24.5548	0	0	0	0	0.682927	0.6	0.5	0	0	0	0
0.0536685	-1.44284	1.55017	1	HD_SP-HD	Treponema_medium	0	0	0	0.275514	0	0	0.445087	0	0	0	0.0779221	0	0	0.0952381
-0.0166608	-2.41495	2.38163	1	HD_TP-HD	Treponema_medium	0	0	0	0.275514	0	0	0.445087	0	0	0	0.0779221	0	0	0.0952381
0.658741	-0.402036	1.71952	0.518038	IU-HD	Treponema_medium	0	0	0	0.275514	0	0	0.445087	0	0	0	0.0779221	0	0	0.0952381
-0.0474719	-1.22592	1.13097	1	SP-HD	Treponema_medium	0	0	0	0.275514	0	0	0.445087	0	0	0	0.0779221	0	0	0.0952381
-0.0900623	-1.70742	1.52729	0.999998	SP_TP-HD	Treponema_medium	0	0	0	0.275514	0	0	0.445087	0	0	0	0.0779221	0	0	0.0952381
1.085	-0.119595	2.2896	0.10831	TP-HD	Treponema_medium	0	0	0	0.275514	0	0	0.445087	0	0	0	0.0779221	0	0	0.0952381
-0.0703293	-2.6243	2.48364	1	HD_TP-HD_SP	Treponema_medium	0	0	0	0.275514	0	0	0.445087	0	0	0	0.0779221	0	0	0.0952381
0.605073	-0.771965	1.98211	0.848444	IU-HD_SP	Treponema_medium	0	0	0	0.275514	0	0	0.445087	0	0	0	0.0779221	0	0	0.0952381
-0.10114	-1.57074	1.36846	0.999994	SP-HD_SP	Treponema_medium	0	0	0	0.275514	0	0	0.445087	0	0	0	0.0779221	0	0	0.0952381
-0.143731	-1.98406	1.6966	0.999987	SP_TP-HD_SP	Treponema_medium	0	0	0	0.275514	0	0	0.445087	0	0	0	0.0779221	0	0	0.0952381
1.03134	-0.459317	2.52199	0.381731	TP-HD_SP	Treponema_medium	0	0	0	0.275514	0	0	0.445087	0	0	0	0.0779221	0	0	0.0952381
0.675402	-1.65022	3.00102	0.977508	IU-HD_TP	Treponema_medium	0	0	0	0.275514	0	0	0.445087	0	0	0	0.0779221	0	0	0.0952381
-0.0308111	-2.4124	2.35078	1	SP-HD_TP	Treponema_medium	0	0	0	0.275514	0	0	0.445087	0	0	0	0.0779221	0	0	0.0952381
-0.0734016	-2.70001	2.55321	1	SP_TP-HD_TP	Treponema_medium	0	0	0	0.275514	0	0	0.445087	0	0	0	0.0779221	0	0	0.0952381
1.10167	-1.29298	3.49631	0.818312	TP-HD_TP	Treponema_medium	0	0	0	0.275514	0	0	0.445087	0	0	0	0.0779221	0	0	0.0952381
-0.706213	-1.72868	0.316252	0.383864	SP-IU	Treponema_medium	0	0	0	0.275514	0	0	0.445087	0	0	0	0.0779221	0	0	0.0952381
-0.748803	-2.2563	0.758693	0.758289	SP_TP-IU	Treponema_medium	0	0	0	0.275514	0	0	0.445087	0	0	0	0.0779221	0	0	0.0952381
0.426263	-0.626241	1.47877	0.892052	TP-IU	Treponema_medium	0	0	0	0.275514	0	0	0.445087	0	0	0	0.0779221	0	0	0.0952381
-0.0425905	-1.63508	1.5499	1	SP_TP-SP	Treponema_medium	0	0	0	0.275514	0	0	0.445087	0	0	0	0.0779221	0	0	0.0952381
1.13248	-0.0385267	2.30348	0.0653515	TP-SP	Treponema_medium	0	0	0	0.275514	0	0	0.445087	0	0	0	0.0779221	0	0	0.0952381
1.17507	-0.436876	2.78701	0.317177	TP-SP_TP	Treponema_medium	0	0	0	0.275514	0	0	0.445087	0	0	0	0.0779221	0	0	0.0952381
0.0536685	-1.88921	1.99655	1	HD_SP-HD	Treponema_pallidum	0	0	10.3991	0	0	27.5181	34.942	0	0	0.666667	0	0	0.75	0.761905
6.55027	3.43662	9.66392	3.75604e-08	HD_TP-HD	Treponema_pallidum	0	0	10.3991	0	0	27.5181	34.942	0	0	0.666667	0	0	0.75	0.761905
-0.0419285	-1.41911	1.33525	1	IU-HD	Treponema_pallidum	0	0	10.3991	0	0	27.5181	34.942	0	0	0.666667	0	0	0.75	0.761905
-0.0474719	-1.57742	1.48248	1	SP-HD	Treponema_pallidum	0	0	10.3991	0	0	27.5181	34.942	0	0	0.666667	0	0	0.75	0.761905
7.86185	5.76207	9.96163	1.37668e-14	SP_TP-HD	Treponema_pallidum	0	0	10.3991	0	0	27.5181	34.942	0	0	0.666667	0	0	0.75	0.761905
8.26414	6.70024	9.82805	0	TP-HD	Treponema_pallidum	0	0	10.3991	0	0	27.5181	34.942	0	0	0.666667	0	0	0.75	0.761905
6.4966	3.18084	9.81237	3.77516e-07	HD_TP-HD_SP	Treponema_pallidum	0	0	10.3991	0	0	27.5181	34.942	0	0	0.666667	0	0	0.75	0.761905
-0.095597	-1.88337	1.69218	0.999999	IU-HD_SP	Treponema_pallidum	0	0	10.3991	0	0	27.5181	34.942	0	0	0.666667	0	0	0.75	0.761905
-0.10114	-2.00909	1.8068	0.999999	SP-HD_SP	Treponema_pallidum	0	0	10.3991	0	0	27.5181	34.942	0	0	0.666667	0	0	0.75	0.761905
7.80818	5.41892	10.1974	4.44089e-14	SP_TP-HD_SP	Treponema_pallidum	0	0	10.3991	0	0	27.5181	34.942	0	0	0.666667	0	0	0.75	0.761905
8.21047	6.27519	10.1458	0	TP-HD_SP	Treponema_pallidum	0	0	10.3991	0	0	27.5181	34.942	0	0	0.666667	0	0	0.75	0.761905
-6.5922	-9.6115	-3.5729	1.00299e-08	IU-HD_TP	Treponema_pallidum	0	0	10.3991	0	0	27.5181	34.942	0	0	0.666667	0	0	0.75	0.761905
-6.59774	-9.68971	-3.50577	2.28895e-08	SP-HD_TP	Treponema_pallidum	0	0	10.3991	0	0	27.5181	34.942	0	0	0.666667	0	0	0.75	0.761905
1.31158	-2.09849	4.72165	0.91384	SP_TP-HD_TP	Treponema_pallidum	0	0	10.3991	0	0	27.5181	34.942	0	0	0.666667	0	0	0.75	0.761905
1.71387	-1.39504	4.82278	0.65704	TP-HD_TP	Treponema_pallidum	0	0	10.3991	0	0	27.5181	34.942	0	0	0.666667	0	0	0.75	0.761905
-0.00554334	-1.33299	1.3219	1	SP-IU	Treponema_pallidum	0	0	10.3991	0	0	27.5181	34.942	0	0	0.666667	0	0	0.75	0.761905
7.90378	5.94663	9.86093	0	SP_TP-IU	Treponema_pallidum	0	0	10.3991	0	0	27.5181	34.942	0	0	0.666667	0	0	0.75	0.761905
8.30607	6.93963	9.67251	0	TP-IU	Treponema_pallidum	0	0	10.3991	0	0	27.5181	34.942	0	0	0.666667	0	0	0.75	0.761905
7.90932	5.84183	9.97682	2.88658e-15	SP_TP-SP	Treponema_pallidum	0	0	10.3991	0	0	27.5181	34.942	0	0	0.666667	0	0	0.75	0.761905
8.31161	6.79133	9.8319	0	TP-SP	Treponema_pallidum	0	0	10.3991	0	0	27.5181	34.942	0	0	0.666667	0	0	0.75	0.761905
0.40229	-1.69046	2.49504	0.997534	TP-SP_TP	Treponema_pallidum	0	0	10.3991	0	0	27.5181	34.942	0	0	0.666667	0	0	0.75	0.761905
0.0536685	-0.622671	0.730008	0.999985	HD_SP-HD	Treponema_paraluiscuniculi	0	0	0	0	0	0	0.0294006	0	0	0	0	0	0	0.0714286
-0.0166608	-1.10056	1.06724	1	HD_TP-HD	Treponema_paraluiscuniculi	0	0	0	0	0	0	0.0294006	0	0	0	0	0	0	0.0714286
-0.0419285	-0.521342	0.437485	0.999974	IU-HD	Treponema_paraluiscuniculi	0	0	0	0	0	0	0.0294006	0	0	0	0	0	0	0.0714286
-0.0474719	-0.580065	0.485121	0.999971	SP-HD	Treponema_paraluiscuniculi	0	0	0	0	0	0	0.0294006	0	0	0	0	0	0	0.0714286
-0.0900623	-0.82102	0.640895	0.999806	SP_TP-HD	Treponema_paraluiscuniculi	0	0	0	0	0	0	0.0294006	0	0	0	0	0	0	0.0714286
0.612155	0.0677415	1.15657	0.0164638	TP-HD	Treponema_paraluiscuniculi	0	0	0	0	0	0	0.0294006	0	0	0	0	0	0	0.0714286
-0.0703293	-1.22459	1.08393	0.999997	HD_TP-HD_SP	Treponema_paraluiscuniculi	0	0	0	0	0	0	0.0294006	0	0	0	0	0	0	0.0714286
-0.095597	-0.717943	0.526749	0.999307	IU-HD_SP	Treponema_paraluiscuniculi	0	0	0	0	0	0	0.0294006	0	0	0	0	0	0	0.0714286
-0.10114	-0.765319	0.563038	0.999341	SP-HD_SP	Treponema_paraluiscuniculi	0	0	0	0	0	0	0.0294006	0	0	0	0	0	0	0.0714286
-0.143731	-0.975462	0.688	0.998645	SP_TP-HD_SP	Treponema_paraluiscuniculi	0	0	0	0	0	0	0.0294006	0	0	0	0	0	0	0.0714286
0.558487	-0.115207	1.23218	0.176957	TP-HD_SP	Treponema_paraluiscuniculi	0	0	0	0	0	0	0.0294006	0	0	0	0	0	0	0.0714286
-0.0252678	-1.07632	1.02579	1	IU-HD_TP	Treponema_paraluiscuniculi	0	0	0	0	0	0	0.0294006	0	0	0	0	0	0	0.0714286
-0.0308111	-1.10716	1.04554	1	SP-HD_TP	Treponema_paraluiscuniculi	0	0	0	0	0	0	0.0294006	0	0	0	0	0	0	0.0714286
-0.0734016	-1.26049	1.11368	0.999997	SP_TP-HD_TP	Treponema_paraluiscuniculi	0	0	0	0	0	0	0.0294006	0	0	0	0	0	0	0.0714286
0.628816	-0.453432	1.71106	0.598188	TP-HD_TP	Treponema_paraluiscuniculi	0	0	0	0	0	0	0.0294006	0	0	0	0	0	0	0.0714286
-0.00554334	-0.467642	0.456555	1	SP-IU	Treponema_paraluiscuniculi	0	0	0	0	0	0	0.0294006	0	0	0	0	0	0	0.0714286
-0.0481338	-0.729441	0.633173	0.999993	SP_TP-IU	Treponema_paraluiscuniculi	0	0	0	0	0	0	0.0294006	0	0	0	0	0	0	0.0714286
0.654084	0.178409	1.12976	0.0011467	TP-IU	Treponema_paraluiscuniculi	0	0	0	0	0	0	0.0294006	0	0	0	0	0	0	0.0714286
-0.0425905	-0.76231	0.677129	0.999997	SP_TP-SP	Treponema_paraluiscuniculi	0	0	0	0	0	0	0.0294006	0	0	0	0	0	0	0.0714286
0.659627	0.130397	1.18886	0.00481532	TP-SP	Treponema_paraluiscuniculi	0	0	0	0	0	0	0.0294006	0	0	0	0	0	0	0.0714286
0.702218	-0.0262932	1.43073	0.0670305	TP-SP_TP	Treponema_paraluiscuniculi	0	0	0	0	0	0	0.0294006	0	0	0	0	0	0	0.0714286
0.404539	-1.00021	1.80929	0.978451	HD_SP-HD	Staphylococcus_virus_187	0.422783	1.08844	4.89843	1.01862	4.83028	4.98464	0.193973	0.0487805	0.1	0.166667	0.025974	0.0869565	0.25	0.0238095
0.810863	-1.44039	3.06211	0.936	HD_TP-HD	Staphylococcus_virus_187	0.422783	1.08844	4.89843	1.01862	4.83028	4.98464	0.193973	0.0487805	0.1	0.166667	0.025974	0.0869565	0.25	0.0238095
-0.192012	-1.18775	0.803728	0.997491	IU-HD	Staphylococcus_virus_187	0.422783	1.08844	4.89843	1.01862	4.83028	4.98464	0.193973	0.0487805	0.1	0.166667	0.025974	0.0869565	0.25	0.0238095
0.277483	-0.82871	1.38368	0.989483	SP-HD	Staphylococcus_virus_187	0.422783	1.08844	4.89843	1.01862	4.83028	4.98464	0.193973	0.0487805	0.1	0.166667	0.025974	0.0869565	0.25	0.0238095
1.38109	-0.137109	2.89928	0.101445	SP_TP-HD	Staphylococcus_virus_187	0.422783	1.08844	4.89843	1.01862	4.83028	4.98464	0.193973	0.0487805	0.1	0.166667	0.025974	0.0869565	0.25	0.0238095
0.0486095	-1.08214	1.17935	1	TP-HD	Staphylococcus_virus_187	0.422783	1.08844	4.89843	1.01862	4.83028	4.98464	0.193973	0.0487805	0.1	0.166667	0.025974	0.0869565	0.25	0.0238095
0.406324	-1.99106	2.80371	0.998786	HD_TP-HD_SP	Staphylococcus_virus_187	0.422783	1.08844	4.89843	1.01862	4.83028	4.98464	0.193973	0.0487805	0.1	0.166667	0.025974	0.0869565	0.25	0.0238095
-0.596551	-1.88916	0.696059	0.816084	IU-HD_SP	Staphylococcus_virus_187	0.422783	1.08844	4.89843	1.01862	4.83028	4.98464	0.193973	0.0487805	0.1	0.166667	0.025974	0.0869565	0.25	0.0238095
-0.127057	-1.50655	1.25244	0.999965	SP-HD_SP	Staphylococcus_virus_187	0.422783	1.08844	4.89843	1.01862	4.83028	4.98464	0.193973	0.0487805	0.1	0.166667	0.025974	0.0869565	0.25	0.0238095
0.976547	-0.750954	2.70405	0.629502	SP_TP-HD_SP	Staphylococcus_virus_187	0.422783	1.08844	4.89843	1.01862	4.83028	4.98464	0.193973	0.0487805	0.1	0.166667	0.025974	0.0869565	0.25	0.0238095
-0.35593	-1.75519	1.04333	0.988677	TP-HD_SP	Staphylococcus_virus_187	0.422783	1.08844	4.89843	1.01862	4.83028	4.98464	0.193973	0.0487805	0.1	0.166667	0.025974	0.0869565	0.25	0.0238095
-1.00287	-3.18591	1.18016	0.819317	IU-HD_TP	Staphylococcus_virus_187	0.422783	1.08844	4.89843	1.01862	4.83028	4.98464	0.193973	0.0487805	0.1	0.166667	0.025974	0.0869565	0.25	0.0238095
-0.533381	-2.76896	1.70219	0.991947	SP-HD_TP	Staphylococcus_virus_187	0.422783	1.08844	4.89843	1.01862	4.83028	4.98464	0.193973	0.0487805	0.1	0.166667	0.025974	0.0869565	0.25	0.0238095
0.570223	-1.89535	3.0358	0.993189	SP_TP-HD_TP	Staphylococcus_virus_187	0.422783	1.08844	4.89843	1.01862	4.83028	4.98464	0.193973	0.0487805	0.1	0.166667	0.025974	0.0869565	0.25	0.0238095
-0.762254	-3.01008	1.48557	0.951762	TP-HD_TP	Staphylococcus_virus_187	0.422783	1.08844	4.89843	1.01862	4.83028	4.98464	0.193973	0.0487805	0.1	0.166667	0.025974	0.0869565	0.25	0.0238095
0.469494	-0.490283	1.42927	0.771271	SP-IU	Staphylococcus_virus_187	0.422783	1.08844	4.89843	1.01862	4.83028	4.98464	0.193973	0.0487805	0.1	0.166667	0.025974	0.0869565	0.25	0.0238095
1.5731	0.158027	2.98817	0.018577	SP_TP-IU	Staphylococcus_virus_187	0.422783	1.08844	4.89843	1.01862	4.83028	4.98464	0.193973	0.0487805	0.1	0.166667	0.025974	0.0869565	0.25	0.0238095
0.240621	-0.747353	1.22859	0.99101	TP-IU	Staphylococcus_virus_187	0.422783	1.08844	4.89843	1.01862	4.83028	4.98464	0.193973	0.0487805	0.1	0.166667	0.025974	0.0869565	0.25	0.0238095
1.1036	-0.391251	2.59846	0.301984	SP_TP-SP	Staphylococcus_virus_187	0.422783	1.08844	4.89843	1.01862	4.83028	4.98464	0.193973	0.0487805	0.1	0.166667	0.025974	0.0869565	0.25	0.0238095
-0.228873	-1.32808	0.870335	0.99616	TP-SP	Staphylococcus_virus_187	0.422783	1.08844	4.89843	1.01862	4.83028	4.98464	0.193973	0.0487805	0.1	0.166667	0.025974	0.0869565	0.25	0.0238095
-1.33248	-2.84559	0.180636	0.125016	TP-SP_TP	Staphylococcus_virus_187	0.422783	1.08844	4.89843	1.01862	4.83028	4.98464	0.193973	0.0487805	0.1	0.166667	0.025974	0.0869565	0.25	0.0238095
-0.348118	-1.23639	0.54015	0.906398	HD_SP-HD	Microbacterium_phage_Min1	0.37608	0	0	0.0859979	0	0	0.193301	0.0731707	0	0	0.012987	0	0	0.0714286
-0.418447	-1.84198	1.00509	0.976089	HD_TP-HD	Microbacterium_phage_Min1	0.37608	0	0	0.0859979	0	0	0.193301	0.0731707	0	0	0.012987	0	0	0.0714286
-0.371956	-1.00159	0.257681	0.578712	IU-HD	Microbacterium_phage_Min1	0.37608	0	0	0.0859979	0	0	0.193301	0.0731707	0	0	0.012987	0	0	0.0714286
-0.449259	-1.14874	0.250221	0.47586	SP-HD	Microbacterium_phage_Min1	0.37608	0	0	0.0859979	0	0	0.193301	0.0731707	0	0	0.012987	0	0	0.0714286
-0.491849	-1.45185	0.468152	0.730525	SP_TP-HD	Microbacterium_phage_Min1	0.37608	0	0	0.0859979	0	0	0.193301	0.0731707	0	0	0.012987	0	0	0.0714286
0.212014	-0.50299	0.927019	0.975015	TP-HD	Microbacterium_phage_Min1	0.37608	0	0	0.0859979	0	0	0.193301	0.0731707	0	0	0.012987	0	0	0.0714286
-0.0703293	-1.58627	1.44561	0.999999	HD_TP-HD_SP	Microbacterium_phage_Min1	0.37608	0	0	0.0859979	0	0	0.193301	0.0731707	0	0	0.012987	0	0	0.0714286
-0.0238379	-0.841195	0.793519	1	IU-HD_SP	Microbacterium_phage_Min1	0.37608	0	0	0.0859979	0	0	0.193301	0.0731707	0	0	0.012987	0	0	0.0714286
-0.10114	-0.973437	0.771157	0.999864	SP-HD_SP	Microbacterium_phage_Min1	0.37608	0	0	0.0859979	0	0	0.193301	0.0731707	0	0	0.012987	0	0	0.0714286
-0.143731	-1.23608	0.948621	0.999716	SP_TP-HD_SP	Microbacterium_phage_Min1	0.37608	0	0	0.0859979	0	0	0.193301	0.0731707	0	0	0.012987	0	0	0.0714286
0.560133	-0.324662	1.44493	0.494031	TP-HD_SP	Microbacterium_phage_Min1	0.37608	0	0	0.0859979	0	0	0.193301	0.0731707	0	0	0.012987	0	0	0.0714286
0.0464914	-1.33391	1.42689	1	IU-HD_TP	Microbacterium_phage_Min1	0.37608	0	0	0.0859979	0	0	0.193301	0.0731707	0	0	0.012987	0	0	0.0714286
-0.0308111	-1.44443	1.38281	1	SP-HD_TP	Microbacterium_phage_Min1	0.37608	0	0	0.0859979	0	0	0.193301	0.0731707	0	0	0.012987	0	0	0.0714286
-0.0734016	-1.63246	1.48566	0.999999	SP_TP-HD_TP	Microbacterium_phage_Min1	0.37608	0	0	0.0859979	0	0	0.193301	0.0731707	0	0	0.012987	0	0	0.0714286
0.630462	-0.790907	2.05183	0.842608	TP-HD_TP	Microbacterium_phage_Min1	0.37608	0	0	0.0859979	0	0	0.193301	0.0731707	0	0	0.012987	0	0	0.0714286
-0.0773025	-0.684199	0.529594	0.999765	SP-IU	Microbacterium_phage_Min1	0.37608	0	0	0.0859979	0	0	0.193301	0.0731707	0	0	0.012987	0	0	0.0714286
-0.119893	-1.01469	0.7749	0.999685	SP_TP-IU	Microbacterium_phage_Min1	0.37608	0	0	0.0859979	0	0	0.193301	0.0731707	0	0	0.012987	0	0	0.0714286
0.58397	-0.0407558	1.2087	0.0840861	TP-IU	Microbacterium_phage_Min1	0.37608	0	0	0.0859979	0	0	0.193301	0.0731707	0	0	0.012987	0	0	0.0714286
-0.0425905	-0.987833	0.902652	1	SP_TP-SP	Microbacterium_phage_Min1	0.37608	0	0	0.0859979	0	0	0.193301	0.0731707	0	0	0.012987	0	0	0.0714286
0.661273	-0.03379	1.35634	0.0739698	TP-SP	Microbacterium_phage_Min1	0.37608	0	0	0.0859979	0	0	0.193301	0.0731707	0	0	0.012987	0	0	0.0714286
0.703863	-0.252925	1.66065	0.306218	TP-SP_TP	Microbacterium_phage_Min1	0.37608	0	0	0.0859979	0	0	0.193301	0.0731707	0	0	0.012987	0	0	0.0714286
-0.528692	-2.50889	1.45151	0.985404	HD_SP-HD	Streptococcus_phage_phi3396	3.66086	1.85372	0	4.4377	0.106854	0.275214	2.79363	0.243902	0.15	0	0.207792	0.0217391	0.0625	0.285714
-1.62878	-4.80223	1.54467	0.728872	HD_TP-HD	Streptococcus_phage_phi3396	3.66086	1.85372	0	4.4377	0.106854	0.275214	2.79363	0.243902	0.15	0	0.207792	0.0217391	0.0625	0.285714
-0.28199	-1.68563	1.12165	0.996849	IU-HD	Streptococcus_phage_phi3396	3.66086	1.85372	0	4.4377	0.106854	0.275214	2.79363	0.243902	0.15	0	0.207792	0.0217391	0.0625	0.285714
-1.54658	-3.10592	0.0127518	0.053497	SP-HD	Streptococcus_phage_phi3396	3.66086	1.85372	0	4.4377	0.106854	0.275214	2.79363	0.243902	0.15	0	0.207792	0.0217391	0.0625	0.285714
-1.34147	-3.48158	0.798641	0.506427	SP_TP-HD	Streptococcus_phage_phi3396	3.66086	1.85372	0	4.4377	0.106854	0.275214	2.79363	0.243902	0.15	0	0.207792	0.0217391	0.0625	0.285714
0.441271	-1.15267	2.03521	0.982391	TP-HD	Streptococcus_phage_phi3396	3.66086	1.85372	0	4.4377	0.106854	0.275214	2.79363	0.243902	0.15	0	0.207792	0.0217391	0.0625	0.285714
-1.10009	-4.47954	2.27936	0.960366	HD_TP-HD_SP	Streptococcus_phage_phi3396	3.66086	1.85372	0	4.4377	0.106854	0.275214	2.79363	0.243902	0.15	0	0.207792	0.0217391	0.0625	0.285714
0.246702	-1.57541	2.06882	0.999665	IU-HD_SP	Streptococcus_phage_phi3396	3.66086	1.85372	0	4.4377	0.106854	0.275214	2.79363	0.243902	0.15	0	0.207792	0.0217391	0.0625	0.285714
-1.01789	-2.96248	0.926702	0.710125	SP-HD_SP	Streptococcus_phage_phi3396	3.66086	1.85372	0	4.4377	0.106854	0.275214	2.79363	0.243902	0.15	0	0.207792	0.0217391	0.0625	0.285714
-0.812777	-3.24793	1.62238	0.955284	SP_TP-HD_SP	Streptococcus_phage_phi3396	3.66086	1.85372	0	4.4377	0.106854	0.275214	2.79363	0.243902	0.15	0	0.207792	0.0217391	0.0625	0.285714
0.969963	-1.00249	2.94242	0.766861	TP-HD_SP	Streptococcus_phage_phi3396	3.66086	1.85372	0	4.4377	0.106854	0.275214	2.79363	0.243902	0.15	0	0.207792	0.0217391	0.0625	0.285714
1.34679	-1.7305	4.42408	0.85086	IU-HD_TP	Streptococcus_phage_phi3396	3.66086	1.85372	0	4.4377	0.106854	0.275214	2.79363	0.243902	0.15	0	0.207792	0.0217391	0.0625	0.285714
0.0821997	-3.06916	3.23356	1	SP-HD_TP	Streptococcus_phage_phi3396	3.66086	1.85372	0	4.4377	0.106854	0.275214	2.79363	0.243902	0.15	0	0.207792	0.0217391	0.0625	0.285714
0.287314	-3.18826	3.76289	0.999981	SP_TP-HD_TP	Streptococcus_phage_phi3396	3.66086	1.85372	0	4.4377	0.106854	0.275214	2.79363	0.243902	0.15	0	0.207792	0.0217391	0.0625	0.285714
2.07005	-1.09857	5.23868	0.454342	TP-HD_TP	Streptococcus_phage_phi3396	3.66086	1.85372	0	4.4377	0.106854	0.275214	2.79363	0.243902	0.15	0	0.207792	0.0217391	0.0625	0.285714
-1.26459	-2.61753	0.0883482	0.0841264	SP-IU	Streptococcus_phage_phi3396	3.66086	1.85372	0	4.4377	0.106854	0.275214	2.79363	0.243902	0.15	0	0.207792	0.0217391	0.0625	0.285714
-1.05948	-3.05422	0.935263	0.695714	SP_TP-IU	Streptococcus_phage_phi3396	3.66086	1.85372	0	4.4377	0.106854	0.275214	2.79363	0.243902	0.15	0	0.207792	0.0217391	0.0625	0.285714
0.723261	-0.669428	2.11595	0.717752	TP-IU	Streptococcus_phage_phi3396	3.66086	1.85372	0	4.4377	0.106854	0.275214	2.79363	0.243902	0.15	0	0.207792	0.0217391	0.0625	0.285714
0.205114	-1.90209	2.31232	0.999951	SP_TP-SP	Streptococcus_phage_phi3396	3.66086	1.85372	0	4.4377	0.106854	0.275214	2.79363	0.243902	0.15	0	0.207792	0.0217391	0.0625	0.285714
1.98785	0.438365	3.53734	0.00324926	TP-SP	Streptococcus_phage_phi3396	3.66086	1.85372	0	4.4377	0.106854	0.275214	2.79363	0.243902	0.15	0	0.207792	0.0217391	0.0625	0.285714
1.78274	-0.350207	3.91569	0.169317	TP-SP_TP	Streptococcus_phage_phi3396	3.66086	1.85372	0	4.4377	0.106854	0.275214	2.79363	0.243902	0.15	0	0.207792	0.0217391	0.0625	0.285714
-1.47843	-3.38152	0.424656	0.24351	HD_SP-HD	Callitrichine_gammaherpesvirus_3	2.60985	0.215596	0.761234	0.413765	1.92467	3.35792	2.17144	0.268293	0.05	0.166667	0.0519481	0.130435	0.0625	0.190476
-0.940106	-3.98998	2.10977	0.969673	HD_TP-HD	Callitrichine_gammaherpesvirus_3	2.60985	0.215596	0.761234	0.413765	1.92467	3.35792	2.17144	0.268293	0.05	0.166667	0.0519481	0.130435	0.0625	0.190476
-1.55665	-2.90563	-0.207673	0.0123778	IU-HD	Callitrichine_gammaherpesvirus_3	2.60985	0.215596	0.761234	0.413765	1.92467	3.35792	2.17144	0.268293	0.05	0.166667	0.0519481	0.130435	0.0625	0.190476
-1.08379	-2.5824	0.414828	0.326838	SP-HD	Callitrichine_gammaherpesvirus_3	2.60985	0.215596	0.761234	0.413765	1.92467	3.35792	2.17144	0.268293	0.05	0.166667	0.0519481	0.130435	0.0625	0.190476
-1.52116	-3.57794	0.535614	0.299864	SP_TP-HD	Callitrichine_gammaherpesvirus_3	2.60985	0.215596	0.761234	0.413765	1.92467	3.35792	2.17144	0.268293	0.05	0.166667	0.0519481	0.130435	0.0625	0.190476
-0.319551	-1.85143	1.21233	0.996121	TP-HD	Callitrichine_gammaherpesvirus_3	2.60985	0.215596	0.761234	0.413765	1.92467	3.35792	2.17144	0.268293	0.05	0.166667	0.0519481	0.130435	0.0625	0.190476
0.538328	-2.70953	3.78619	0.99893	HD_TP-HD_SP	Callitrichine_gammaherpesvirus_3	2.60985	0.215596	0.761234	0.413765	1.92467	3.35792	2.17144	0.268293	0.05	0.166667	0.0519481	0.130435	0.0625	0.190476
-0.0782176	-1.82938	1.67295	1	IU-HD_SP	Callitrichine_gammaherpesvirus_3	2.60985	0.215596	0.761234	0.413765	1.92467	3.35792	2.17144	0.268293	0.05	0.166667	0.0519481	0.130435	0.0625	0.190476
0.394646	-1.47423	2.26352	0.995851	SP-HD_SP	Callitrichine_gammaherpesvirus_3	2.60985	0.215596	0.761234	0.413765	1.92467	3.35792	2.17144	0.268293	0.05	0.166667	0.0519481	0.130435	0.0625	0.190476
-0.0427279	-2.38306	2.2976	1	SP_TP-HD_SP	Callitrichine_gammaherpesvirus_3	2.60985	0.215596	0.761234	0.413765	1.92467	3.35792	2.17144	0.268293	0.05	0.166667	0.0519481	0.130435	0.0625	0.190476
1.15888	-0.736765	3.05453	0.537372	TP-HD_SP	Callitrichine_gammaherpesvirus_3	2.60985	0.215596	0.761234	0.413765	1.92467	3.35792	2.17144	0.268293	0.05	0.166667	0.0519481	0.130435	0.0625	0.190476
-0.616545	-3.57401	2.34092	0.996134	IU-HD_TP	Callitrichine_gammaherpesvirus_3	2.60985	0.215596	0.761234	0.413765	1.92467	3.35792	2.17144	0.268293	0.05	0.166667	0.0519481	0.130435	0.0625	0.190476
-0.143682	-3.17233	2.88496	0.999999	SP-HD_TP	Callitrichine_gammaherpesvirus_3	2.60985	0.215596	0.761234	0.413765	1.92467	3.35792	2.17144	0.268293	0.05	0.166667	0.0519481	0.130435	0.0625	0.190476
-0.581056	-3.92129	2.75918	0.998593	SP_TP-HD_TP	Callitrichine_gammaherpesvirus_3	2.60985	0.215596	0.761234	0.413765	1.92467	3.35792	2.17144	0.268293	0.05	0.166667	0.0519481	0.130435	0.0625	0.190476
0.620554	-2.42469	3.6658	0.99659	TP-HD_TP	Callitrichine_gammaherpesvirus_3	2.60985	0.215596	0.761234	0.413765	1.92467	3.35792	2.17144	0.268293	0.05	0.166667	0.0519481	0.130435	0.0625	0.190476
0.472864	-0.827394	1.77312	0.933099	SP-IU	Callitrichine_gammaherpesvirus_3	2.60985	0.215596	0.761234	0.413765	1.92467	3.35792	2.17144	0.268293	0.05	0.166667	0.0519481	0.130435	0.0625	0.190476
0.0354897	-1.88158	1.95256	1	SP_TP-IU	Callitrichine_gammaherpesvirus_3	2.60985	0.215596	0.761234	0.413765	1.92467	3.35792	2.17144	0.268293	0.05	0.166667	0.0519481	0.130435	0.0625	0.190476
1.2371	-0.101358	2.57556	0.0910304	TP-IU	Callitrichine_gammaherpesvirus_3	2.60985	0.215596	0.761234	0.413765	1.92467	3.35792	2.17144	0.268293	0.05	0.166667	0.0519481	0.130435	0.0625	0.190476
-0.437374	-2.46253	1.58778	0.995306	SP_TP-SP	Callitrichine_gammaherpesvirus_3	2.60985	0.215596	0.761234	0.413765	1.92467	3.35792	2.17144	0.268293	0.05	0.166667	0.0519481	0.130435	0.0625	0.190476
0.764236	-0.724916	2.25339	0.728963	TP-SP	Callitrichine_gammaherpesvirus_3	2.60985	0.215596	0.761234	0.413765	1.92467	3.35792	2.17144	0.268293	0.05	0.166667	0.0519481	0.130435	0.0625	0.190476
1.20161	-0.84828	3.2515	0.587867	TP-SP_TP	Callitrichine_gammaherpesvirus_3	2.60985	0.215596	0.761234	0.413765	1.92467	3.35792	2.17144	0.268293	0.05	0.166667	0.0519481	0.130435	0.0625	0.190476
-1.46325	-3.34416	0.417665	0.241976	HD_SP-HD	Human_gammaherpesvirus_4	3.48042	0.33058	0	0.758031	2.4545	0	1.53789	0.268293	0.05	0	0.0909091	0.0869565	0	0.119048
-1.93474	-4.94907	1.0796	0.476705	HD_TP-HD	Human_gammaherpesvirus_4	3.48042	0.33058	0	0.758031	2.4545	0	1.53789	0.268293	0.05	0	0.0909091	0.0869565	0	0.119048
-1.28326	-2.61652	0.0500002	0.0677841	IU-HD	Human_gammaherpesvirus_4	3.48042	0.33058	0	0.758031	2.4545	0	1.53789	0.268293	0.05	0	0.0909091	0.0869565	0	0.119048
-1.29911	-2.78026	0.182044	0.128143	SP-HD	Human_gammaherpesvirus_4	3.48042	0.33058	0	0.758031	2.4545	0	1.53789	0.268293	0.05	0	0.0909091	0.0869565	0	0.119048
-2.00814	-4.04094	0.0246672	0.0552621	SP_TP-HD	Human_gammaherpesvirus_4	3.48042	0.33058	0	0.758031	2.4545	0	1.53789	0.268293	0.05	0	0.0909091	0.0869565	0	0.119048
-0.827748	-2.34177	0.686277	0.665893	TP-HD	Human_gammaherpesvirus_4	3.48042	0.33058	0	0.758031	2.4545	0	1.53789	0.268293	0.05	0	0.0909091	0.0869565	0	0.119048
-0.471491	-3.6815	2.73852	0.999464	HD_TP-HD_SP	Human_gammaherpesvirus_4	3.48042	0.33058	0	0.758031	2.4545	0	1.53789	0.268293	0.05	0	0.0909091	0.0869565	0	0.119048
0.179989	-1.55077	1.91075	0.999928	IU-HD_SP	Human_gammaherpesvirus_4	3.48042	0.33058	0	0.758031	2.4545	0	1.53789	0.268293	0.05	0	0.0909091	0.0869565	0	0.119048
0.16414	-1.68295	2.01123	0.999972	SP-HD_SP	Human_gammaherpesvirus_4	3.48042	0.33058	0	0.758031	2.4545	0	1.53789	0.268293	0.05	0	0.0909091	0.0869565	0	0.119048
-0.544892	-2.85795	1.76817	0.992479	SP_TP-HD_SP	Human_gammaherpesvirus_4	3.48042	0.33058	0	0.758031	2.4545	0	1.53789	0.268293	0.05	0	0.0909091	0.0869565	0	0.119048
0.635499	-1.23806	2.50905	0.951703	TP-HD_SP	Human_gammaherpesvirus_4	3.48042	0.33058	0	0.758031	2.4545	0	1.53789	0.268293	0.05	0	0.0909091	0.0869565	0	0.119048
0.65148	-2.27152	3.57448	0.994426	IU-HD_TP	Human_gammaherpesvirus_4	3.48042	0.33058	0	0.758031	2.4545	0	1.53789	0.268293	0.05	0	0.0909091	0.0869565	0	0.119048
0.635631	-2.35772	3.62898	0.995722	SP-HD_TP	Human_gammaherpesvirus_4	3.48042	0.33058	0	0.758031	2.4545	0	1.53789	0.268293	0.05	0	0.0909091	0.0869565	0	0.119048
-0.0734016	-3.37471	3.22791	1	SP_TP-HD_TP	Human_gammaherpesvirus_4	3.48042	0.33058	0	0.758031	2.4545	0	1.53789	0.268293	0.05	0	0.0909091	0.0869565	0	0.119048
1.10699	-1.90276	4.11674	0.929549	TP-HD_TP	Human_gammaherpesvirus_4	3.48042	0.33058	0	0.758031	2.4545	0	1.53789	0.268293	0.05	0	0.0909091	0.0869565	0	0.119048
-0.0158487	-1.30095	1.26926	1	SP-IU	Human_gammaherpesvirus_4	3.48042	0.33058	0	0.758031	2.4545	0	1.53789	0.268293	0.05	0	0.0909091	0.0869565	0	0.119048
-0.724881	-2.61961	1.16985	0.915856	SP_TP-IU	Human_gammaherpesvirus_4	3.48042	0.33058	0	0.758031	2.4545	0	1.53789	0.268293	0.05	0	0.0909091	0.0869565	0	0.119048
0.45551	-0.86735	1.77837	0.94813	TP-IU	Human_gammaherpesvirus_4	3.48042	0.33058	0	0.758031	2.4545	0	1.53789	0.268293	0.05	0	0.0909091	0.0869565	0	0.119048
-0.709032	-2.71059	1.29252	0.940751	SP_TP-SP	Human_gammaherpesvirus_4	3.48042	0.33058	0	0.758031	2.4545	0	1.53789	0.268293	0.05	0	0.0909091	0.0869565	0	0.119048
0.471359	-1.00044	1.94316	0.963389	TP-SP	Human_gammaherpesvirus_4	3.48042	0.33058	0	0.758031	2.4545	0	1.53789	0.268293	0.05	0	0.0909091	0.0869565	0	0.119048
1.18039	-0.84561	3.20639	0.595	TP-SP_TP	Human_gammaherpesvirus_4	3.48042	0.33058	0	0.758031	2.4545	0	1.53789	0.268293	0.05	0	0.0909091	0.0869565	0	0.119048
-0.0261246	-1.24013	1.18788	1	HD_SP-HD	Musca_hytrovirus	2.69289	0.571461	6.45598	0.155518	0	0.0777606	0.0683217	0.0487805	0.05	0.333333	0.025974	0	0.0625	0.0238095
1.99472	0.0491603	3.94028	0.0403997	HD_TP-HD	Musca_hytrovirus	2.69289	0.571461	6.45598	0.155518	0	0.0777606	0.0683217	0.0487805	0.05	0.333333	0.025974	0	0.0625	0.0238095
-0.282455	-1.14299	0.578078	0.958743	IU-HD	Musca_hytrovirus	2.69289	0.571461	6.45598	0.155518	0	0.0777606	0.0683217	0.0487805	0.05	0.333333	0.025974	0	0.0625	0.0238095
-0.472703	-1.42869	0.483285	0.762197	SP-HD	Musca_hytrovirus	2.69289	0.571461	6.45598	0.155518	0	0.0777606	0.0683217	0.0487805	0.05	0.333333	0.025974	0	0.0625	0.0238095
-0.0577603	-1.36981	1.25429	1	SP_TP-HD	Musca_hytrovirus	2.69289	0.571461	6.45598	0.155518	0	0.0777606	0.0683217	0.0487805	0.05	0.333333	0.025974	0	0.0625	0.0238095
-0.0455456	-1.02275	0.93166	0.999999	TP-HD	Musca_hytrovirus	2.69289	0.571461	6.45598	0.155518	0	0.0777606	0.0683217	0.0487805	0.05	0.333333	0.025974	0	0.0625	0.0238095
2.02085	-0.0510099	4.0927	0.0611576	HD_TP-HD_SP	Musca_hytrovirus	2.69289	0.571461	6.45598	0.155518	0	0.0777606	0.0683217	0.0487805	0.05	0.333333	0.025974	0	0.0625	0.0238095
-0.25633	-1.37342	0.860762	0.993473	IU-HD_SP	Musca_hytrovirus	2.69289	0.571461	6.45598	0.155518	0	0.0777606	0.0683217	0.0487805	0.05	0.333333	0.025974	0	0.0625	0.0238095
-0.446578	-1.63876	0.745601	0.923453	SP-HD_SP	Musca_hytrovirus	2.69289	0.571461	6.45598	0.155518	0	0.0777606	0.0683217	0.0487805	0.05	0.333333	0.025974	0	0.0625	0.0238095
-0.0316356	-1.52457	1.4613	1	SP_TP-HD_SP	Musca_hytrovirus	2.69289	0.571461	6.45598	0.155518	0	0.0777606	0.0683217	0.0487805	0.05	0.333333	0.025974	0	0.0625	0.0238095
-0.019421	-1.22868	1.18984	1	TP-HD_SP	Musca_hytrovirus	2.69289	0.571461	6.45598	0.155518	0	0.0777606	0.0683217	0.0487805	0.05	0.333333	0.025974	0	0.0625	0.0238095
-2.27718	-4.16378	-0.390569	0.00726513	IU-HD_TP	Musca_hytrovirus	2.69289	0.571461	6.45598	0.155518	0	0.0777606	0.0683217	0.0487805	0.05	0.333333	0.025974	0	0.0625	0.0238095
-2.46742	-4.39944	-0.535409	0.00346078	SP-HD_TP	Musca_hytrovirus	2.69289	0.571461	6.45598	0.155518	0	0.0777606	0.0683217	0.0487805	0.05	0.333333	0.025974	0	0.0625	0.0238095
-2.05248	-4.18327	0.0783014	0.0673801	SP_TP-HD_TP	Musca_hytrovirus	2.69289	0.571461	6.45598	0.155518	0	0.0777606	0.0683217	0.0487805	0.05	0.333333	0.025974	0	0.0625	0.0238095
-2.04027	-3.98287	-0.0976649	0.0325081	TP-HD_TP	Musca_hytrovirus	2.69289	0.571461	6.45598	0.155518	0	0.0777606	0.0683217	0.0487805	0.05	0.333333	0.025974	0	0.0625	0.0238095
-0.190248	-1.0197	0.639205	0.993487	SP-IU	Musca_hytrovirus	2.69289	0.571461	6.45598	0.155518	0	0.0777606	0.0683217	0.0487805	0.05	0.333333	0.025974	0	0.0625	0.0238095
0.224695	-0.99823	1.44762	0.998085	SP_TP-IU	Musca_hytrovirus	2.69289	0.571461	6.45598	0.155518	0	0.0777606	0.0683217	0.0487805	0.05	0.333333	0.025974	0	0.0625	0.0238095
0.236909	-0.616912	1.09073	0.982184	TP-IU	Musca_hytrovirus	2.69289	0.571461	6.45598	0.155518	0	0.0777606	0.0683217	0.0487805	0.05	0.333333	0.025974	0	0.0625	0.0238095
0.414942	-0.876933	1.70682	0.962865	SP_TP-SP	Musca_hytrovirus	2.69289	0.571461	6.45598	0.155518	0	0.0777606	0.0683217	0.0487805	0.05	0.333333	0.025974	0	0.0625	0.0238095
0.427157	-0.522794	1.37711	0.83383	TP-SP	Musca_hytrovirus	2.69289	0.571461	6.45598	0.155518	0	0.0777606	0.0683217	0.0487805	0.05	0.333333	0.025974	0	0.0625	0.0238095
0.0122147	-1.29544	1.31987	1	TP-SP_TP	Musca_hytrovirus	2.69289	0.571461	6.45598	0.155518	0	0.0777606	0.0683217	0.0487805	0.05	0.333333	0.025974	0	0.0625	0.0238095
-0.665794	-2.19803	0.866439	0.855137	HD_SP-HD	Streptococcus_pyogenes_phage_5005_2	0.927905	2.70334	7.48672	0.978091	0	2.01063	1.78067	0.170732	0.05	0.333333	0.103896	0	0.0625	0.142857
1.20481	-1.25074	3.66036	0.768753	HD_TP-HD	Streptococcus_pyogenes_phage_5005_2	0.927905	2.70334	7.48672	0.978091	0	2.01063	1.78067	0.170732	0.05	0.333333	0.103896	0	0.0625	0.142857
-0.44415	-1.53025	0.641952	0.88749	IU-HD	Streptococcus_pyogenes_phage_5005_2	0.927905	2.70334	7.48672	0.978091	0	2.01063	1.78067	0.170732	0.05	0.333333	0.103896	0	0.0625	0.142857
-1.05997	-2.26655	0.146605	0.126892	SP-HD	Streptococcus_pyogenes_phage_5005_2	0.927905	2.70334	7.48672	0.978091	0	2.01063	1.78067	0.170732	0.05	0.333333	0.103896	0	0.0625	0.142857
-0.676655	-2.33262	0.979314	0.887869	SP_TP-HD	Streptococcus_pyogenes_phage_5005_2	0.927905	2.70334	7.48672	0.978091	0	2.01063	1.78067	0.170732	0.05	0.333333	0.103896	0	0.0625	0.142857
0.0616752	-1.17168	1.29503	0.999999	TP-HD	Streptococcus_pyogenes_phage_5005_2	0.927905	2.70334	7.48672	0.978091	0	2.01063	1.78067	0.170732	0.05	0.333333	0.103896	0	0.0625	0.142857
1.8706	-0.744343	4.48555	0.340184	HD_TP-HD_SP	Streptococcus_pyogenes_phage_5005_2	0.927905	2.70334	7.48672	0.978091	0	2.01063	1.78067	0.170732	0.05	0.333333	0.103896	0	0.0625	0.142857
0.221644	-1.18827	1.63156	0.999209	IU-HD_SP	Streptococcus_pyogenes_phage_5005_2	0.927905	2.70334	7.48672	0.978091	0	2.01063	1.78067	0.170732	0.05	0.333333	0.103896	0	0.0625	0.142857
-0.39418	-1.89886	1.1105	0.986782	SP-HD_SP	Streptococcus_pyogenes_phage_5005_2	0.927905	2.70334	7.48672	0.978091	0	2.01063	1.78067	0.170732	0.05	0.333333	0.103896	0	0.0625	0.142857
-0.0108612	-1.89513	1.87341	1	SP_TP-HD_SP	Streptococcus_pyogenes_phage_5005_2	0.927905	2.70334	7.48672	0.978091	0	2.01063	1.78067	0.170732	0.05	0.333333	0.103896	0	0.0625	0.142857
0.727469	-0.798771	2.25371	0.792128	TP-HD_SP	Streptococcus_pyogenes_phage_5005_2	0.927905	2.70334	7.48672	0.978091	0	2.01063	1.78067	0.170732	0.05	0.333333	0.103896	0	0.0625	0.142857
-1.64896	-4.0301	0.73218	0.38057	IU-HD_TP	Streptococcus_pyogenes_phage_5005_2	0.927905	2.70334	7.48672	0.978091	0	2.01063	1.78067	0.170732	0.05	0.333333	0.103896	0	0.0625	0.142857
-2.26478	-4.70323	0.173667	0.0879916	SP-HD_TP	Streptococcus_pyogenes_phage_5005_2	0.927905	2.70334	7.48672	0.978091	0	2.01063	1.78067	0.170732	0.05	0.333333	0.103896	0	0.0625	0.142857
-1.88147	-4.57079	0.807855	0.367791	SP_TP-HD_TP	Streptococcus_pyogenes_phage_5005_2	0.927905	2.70334	7.48672	0.978091	0	2.01063	1.78067	0.170732	0.05	0.333333	0.103896	0	0.0625	0.142857
-1.14314	-3.59495	1.30868	0.808744	TP-HD_TP	Streptococcus_pyogenes_phage_5005_2	0.927905	2.70334	7.48672	0.978091	0	2.01063	1.78067	0.170732	0.05	0.333333	0.103896	0	0.0625	0.142857
-0.615824	-1.6627	0.431052	0.583723	SP-IU	Streptococcus_pyogenes_phage_5005_2	0.927905	2.70334	7.48672	0.978091	0	2.01063	1.78067	0.170732	0.05	0.333333	0.103896	0	0.0625	0.142857
-0.232506	-1.77599	1.31098	0.999381	SP_TP-IU	Streptococcus_pyogenes_phage_5005_2	0.927905	2.70334	7.48672	0.978091	0	2.01063	1.78067	0.170732	0.05	0.333333	0.103896	0	0.0625	0.142857
0.505825	-0.571807	1.58346	0.803789	TP-IU	Streptococcus_pyogenes_phage_5005_2	0.927905	2.70334	7.48672	0.978091	0	2.01063	1.78067	0.170732	0.05	0.333333	0.103896	0	0.0625	0.142857
0.383318	-1.24719	2.01383	0.992561	SP_TP-SP	Streptococcus_pyogenes_phage_5005_2	0.927905	2.70334	7.48672	0.978091	0	2.01063	1.78067	0.170732	0.05	0.333333	0.103896	0	0.0625	0.142857
1.12165	-0.0773108	2.32061	0.0836025	TP-SP	Streptococcus_pyogenes_phage_5005_2	0.927905	2.70334	7.48672	0.978091	0	2.01063	1.78067	0.170732	0.05	0.333333	0.103896	0	0.0625	0.142857
0.738331	-0.912096	2.38876	0.837175	TP-SP_TP	Streptococcus_pyogenes_phage_5005_2	0.927905	2.70334	7.48672	0.978091	0	2.01063	1.78067	0.170732	0.05	0.333333	0.103896	0	0.0625	0.142857

## Sheet: IU_subgroups
Sample	IU subgroup
BL_004	1
BL_007	1
BL_008	2
BL_009	1
BL_011	1
BL_017	1
BL_018	1
BL_019	2
BL_020	1
BL_021	2
BL_024	1
BL_106	1
BL_116	1
BL_139	2
BL_149	1
BL_206	2
BL_218	1
BL_222	1
BL_223	1
BL_226	1
BL_241	1
Neg001	2
Neg003	1
Neg004	1
Neg012	1
Neg013	2
Neg014	1
Neg016	1
Neg018	1
Neg023	1
Neg028	2
Neg029	1
Neg030	1
Neg035	1
Neg038	2
Neg039	1
Neg045	1
Neg047	2
Neg061	1
Neg067	2
Neg070	1
Neg079	2
Neg081	1
Neg083	1
Neg087	1
Neg098	2
Neg102	1
Neg109	1
Neg110	1
Neg111	1
Neg120	2
Neg121	1
Neg126	1
Neg135	1
Neg143	2
Neg150	1
Neg452	1
NG025	1
NG028	NA
NG06	2
NG07	1
NG09	1
NG10	1
NG17	2
NG19	1
NG21	1
NG28	1
NG30	1
NK457	1
NK55	1
NK82	1
NK83	1
NK90	1
X459N	1
