# Supplementary material for: The etiology of exudative cutaneous ulcers in a yaws-endemic community prior to receipt of antimicrobials is similar to that found in communities after mass treatment with azithromycin
Source: mSphere. 2026 Feb 25;11(3):e00919-25. doi: 10.1128/msphere.00919-25 (PMC13037408; doi:10.1128/msphere.00919-25)
Supplement: Table S1 — Relative abundances in DPP+ vs. DPP- samples. [file msphere.00919-25-s0002.xlsx]

## Sheet: RA in DPP classes
Table S1: Relative Abundances in DPP+ v. DPP- samples
Taxon	t_test_p_value	Wilcoxon_p_value	DPP_mean	Non_DPP_mean	DPP_Non0	Non_DPP_Non0	t_test_p_value_adjusted	Wilcoxon_p_value_adjusted
Actinomyces_naeslundii	0.4581	0.313	0.0008	0	0.0127	0	0.9745	0.4384
Actinomyces_sp_oral_taxon_897	0.3894	0.2496	0.0475	0	0.0127	0	0.9745	0.4064
Arcanobacterium_haemolyticum	0.2005	0.0616	6.5989	7.4303	0.2658	0.3432	0.9745	0.4064
Corynebacterium_diphtheriae	0.6245	0.5584	4.7217	6.1121	0.3797	0.3254	0.9745	0.5993
Corynebacterium_matruchotii	0.2328	0.3232	0.0136	0	0.0253	0	0.9745	0.4384
Corynebacterium_simulans	0.8508	0.2411	0	0	0	0	0.9745	0.4064
Corynebacterium_striatum	0.4116	0.4042	0.1012	0.0183	0.0253	0.0118	0.9745	0.4583
Brachybacterium_endophyticum	0.3508	0.3832	0.0988	0	0.0127	0	0.9745	0.4503
Janibacter_melonis	0.4203	0.3729	0.0007	0	0.0127	0	0.9745	0.4438
Kocuria_palustris	0.783	0.2154	0.0018	0.0074	0.0127	0.0178	0.9745	0.4064
Micrococcus_aloeverae	0.8	0.2078	0	0.0015	0	0.0059	0.9745	0.4064
Micrococcus_luteus	0.2448	0.4622	0.1536	0.025	0.0506	0.0178	0.9745	0.5132
Micrococcus_terreus	0.8066	0.1912	0	0.0019	0	0.0059	0.9745	0.4064
Cutibacterium_acnes	0.7852	0.4107	0.2358	0.6003	0.0633	0.0533	0.9745	0.4624
Cutibacterium_granulosum	0.8626	0.2336	0	0.0071	0	0.0059	0.9745	0.4064
Atopobium_deltae	0.9652	0.2535	0.0019	0.0009	0.0127	0.0178	0.9773	0.4064
Bacteroides_fragilis	0.9856	0.3297	0.0406	0.2126	0.0127	0.0118	0.9878	0.4384
Bacteroides_pyogenes	0.1663	0.5856	0.0354	0	0.0253	0	0.9745	0.6162
Porphyromonas_asaccharolytica	0.8328	0.2126	0	0.0001	0	0.0059	0.9745	0.4064
Porphyromonas_uenonis	0.6858	0.347	0.139	0.1175	0.0127	0.0059	0.9745	0.4399
Prevotella_sp_oral_taxon_473	0.6021	0.2126	0	0.3532	0	0.0059	0.9745	0.4064
Prevotella_bergensis	0.7131	0.2126	0	0.0027	0	0.0059	0.9745	0.4064
Prevotella_disiens	0.7043	0.2126	0	0.0041	0	0.0059	0.9745	0.4064
Bacillus_intestinalis	0.8508	0.2411	0	0	0	0	0.9745	0.4064
Gemella_asaccharolytica	0.6702	0.325	0.0307	0.0212	0.038	0.0237	0.9745	0.4384
Gemella_morbillorum	0.8139	0.2057	0	0.0001	0	0.0059	0.9745	0.4064
Listeria_monocytogenes	0.7109	0.2865	0.3979	0.4381	0.1392	0.1538	0.9745	0.4295
Salinicoccus_roseus	0.8327	0.1977	0	0.0201	0	0.0059	0.9745	0.4064
Staphylococcus_argenteus	0.7904	0.2057	0	0.0001	0	0.0059	0.9745	0.4064
Staphylococcus_aureus	0.6329	0.0616	1.3933	0.7153	0.0506	0.071	0.9745	0.4064
Staphylococcus_auricularis	0.8199	0.2017	0	0.0016	0	0.0059	0.9745	0.4064
Staphylococcus_epidermidis	0.3754	0.3729	0.0078	0	0.0127	0	0.9745	0.4438
Granulicatella_elegans	0.2827	0.059	0.0555	0.1384	0.038	0.071	0.9745	0.4064
Enterococcus_faecalis	0.7258	0.2284	0	0.0141	0	0.0059	0.9745	0.4064
Lactobacillus_acidipiscis	0.8258	0.2078	0	0.0076	0	0.0059	0.9745	0.4064
Lactobacillus_fermentum	0.8508	0.2411	0	0	0	0	0.9745	0.4064
Streptococcus_anginosus_group	0.7725	0.1977	0	0.089	0	0.0059	0.9745	0.4064
Streptococcus_gallolyticus	0.744	0.1977	0	0.1528	0	0.0059	0.9745	0.4064
Streptococcus_mitis	0.2099	0.2559	0.2647	0	0.0253	0	0.9745	0.4064
Streptococcus_oralis	0.3907	0.2551	0.1255	0	0.0127	0	0.9745	0.4064
Streptococcus_pyogenes	0.6816	0.2321	6.3437	9.8156	0.3038	0.3077	0.9745	0.4064
Catonella_morbi	0.8508	0.2411	0	0	0	0	0.9745	0.4064
Criibacterium_bergeronii	0.955	0.3749	2.2931	1.5355	0.0759	0.0828	0.977	0.4438
Filifactor_alocis	0.4046	0.3873	0.0033	0	0.0127	0	0.9745	0.4519
Peptoanaerobacter_stomatis	0.1958	0.143	0	0.2421	0	0.0237	0.9745	0.4064
Peptostreptococcus_anaerobius	0.0112	0.0109	0.6668	2.1949	0.1266	0.2485	0.9745	0.4064
Veillonella_parvula	0.7676	0.2204	0	0.0038	0	0.0059	0.9745	0.4064
Finegoldia_magna	0.1695	0.1394	0	0.0184	0	0.0237	0.9745	0.4064
Parvimonas_sp_KA00067	0.1316	0.1097	0	0.014	0	0.0296	0.9745	0.4064
Peptoniphilus_asaccharolyticus	0.7104	0.2126	0.2656	0.5229	0.0759	0.0769	0.9745	0.4064
Peptoniphilus_indolicus	0.1553	0.1035	0.0003	0.0693	0.0127	0.0414	0.9745	0.4064
Fusobacterium_equinum	0.4858	0.2057	0	0.0986	0	0.0118	0.9745	0.4064
Fusobacterium_gonidiaformans	0.3148	0.2575	1.7795	3.161	0.1392	0.1834	0.9745	0.4064
Fusobacterium_necrophorum	0.2055	0.4541	0.0395	0	0.0253	0	0.9745	0.5077
Alcaligenes_faecalis	0.3934	0.3431	0.0035	0	0.0127	0	0.9745	0.4384
Neisseria_sicca	0.4164	0.2551	0.0205	0	0.0127	0	0.9745	0.4064
Aeromonas_caviae	0.3353	0.3936	0.0603	0	0.0127	0	0.9745	0.4559
Citrobacter_freundii	0.6171	0.2298	0.0612	0.0024	0.0127	0.0059	0.9745	0.4064
Enterobacter_cloacae_complex	0.9289	0.169	0.0619	0.1145	0.0127	0.0118	0.9745	0.4064
Enterobacter_mori	0.3797	0.3431	0.0066	0	0.0127	0	0.9745	0.4384
Escherichia_coli	0.7591	0.2161	0	0.0094	0	0.0059	0.9745	0.4064
Salmonella_enterica	0.8508	0.2411	0	0	0	0	0.9745	0.4064
Pantoea_eucrina	0.8334	0.2291	0	0.0026	0	0.0059	0.9745	0.4064
Morganella_morganii	0.7554	0.2688	0.0128	0.123	0.0127	0.0059	0.9745	0.4083
Proteus_mirabilis	0.6525	0.2284	0	0.1673	0	0.0059	0.9745	0.4064
Haemophilus_ducreyi	0.3075	0.0565	6.0443	8.2763	0.1392	0.1893	0.9745	0.4064
Mannheimia_varigena	0.3878	0.1696	0	0.4478	0	0.0118	0.9745	0.4064
Acinetobacter_junii	0.8508	0.2411	0	0	0	0	0.9745	0.4064
Acinetobacter_schindleri	0.7275	0.2017	0	0.0172	0	0.0059	0.9745	0.4064
Moraxella_osloensis	0.8073	0.2119	0	0.0149	0	0.0059	0.9745	0.4064
Pseudomonas_aeruginosa_group	0.4361	0.2051	0	0.3747	0	0.0118	0.9745	0.4064
Vibrio_alginolyticus	0.6491	0.2176	0	0.0347	0	0.0059	0.9745	0.4064
Vibrio_harveyi	0.5987	0.2176	0	0.3343	0	0.0059	0.9745	0.4064
Vibrio_parahaemolyticus	0.5786	0.2298	0.1101	0.1523	0.0127	0.0059	0.9745	0.4064
Treponema_medium	0.4607	0.1569	0.149	0.1665	0.0253	0.0473	0.9745	0.4064
Treponema_pallidum	0.0204	0.2298	15.0673	4.615	0.2785	0.1538	0.9745	0.4064
Treponema_paraluiscuniculi	0.7834	0.2882	0.0027	0.0061	0.0127	0.0118	0.9745	0.4295
Treponema_vincentii	0.475	0.325	0.0029	0	0.0127	0	0.9745	0.4384
Saccharomyces_cerevisiae	0.8508	0.2411	0	0	0	0	0.9745	0.4064
Malassezia_restricta	0.1187	0.1569	0	0.1164	0	0.0296	0.9745	0.4064
Enterobacteria_phage_P4	0.5993	0.3431	0.0067	0	0.0127	0	0.9745	0.4384
Acinetobacter_virus_AP22	0.4525	0.3431	0.0294	0	0.0127	0	0.9745	0.4384
Erwinia_virus_Ea214	0.8192	0.2024	0	0.0273	0	0.0059	0.9745	0.4064
Haemophilus_virus_HP1	0.9267	0.2388	0	0.0761	0	0.0059	0.9745	0.4064
Pseudomonas_virus_KPP10	0.3891	0.3431	0.2113	0	0.0127	0	0.9745	0.4384
Bacillus_phage_0305phi8_36	0.4184	0.313	0.0463	0	0.0127	0	0.9745	0.4384
Rhizobium_phage_RR1_A	0.9052	0.2255	0	0.033	0	0.0059	0.9745	0.4064
Streptococcus_phage_EJ_1	0.8546	0.2639	0.0585	0.1536	0.0127	0.0118	0.9745	0.4083
Escherichia_virus_P1	0.6648	0.2952	0.1197	0.0637	0.0127	0.0059	0.9745	0.4321
Pseudomonas_virus_phiCTX	0.9321	0.2085	0	0.0367	0	0.0059	0.9745	0.4064
Salmonella_virus_PsP3	0.8834	0.2291	0	0.0153	0	0.0059	0.9745	0.4064
Staphylococcus_virus_SA11	0.7981	0.2233	0.2324	0.6569	0.0127	0.0178	0.9745	0.4064
Shigella_virus_SP18	0.8337	0.2099	0	0.061	0	0.0059	0.9745	0.4064
Cronobacter_phage_CR5	0.8508	0.2411	0	0	0	0	0.9745	0.4064
Klebsiella_virus_KP34	0.492	0.313	0.0227	0	0.0127	0	0.9745	0.4384
Pseudomonas_virus_LUZ7	0.3785	0.3431	0.4881	0	0.0127	0	0.9745	0.4384
Shigella_virus_Sf6	0.853	0.2169	0	0.0893	0	0.0059	0.9745	0.4064
Staphylococcus_phage_S24_1	0.8553	0.2197	0	0.1384	0	0.0059	0.9745	0.4064
Staphylococcus_virus_44AHJD	0.273	0.1334	0	0.2783	0	0.0296	0.9745	0.4064
Pseudomonas_virus_LKA1	0.7717	0.1614	0.5491	0.168	0.0253	0.0237	0.9745	0.4064
Pantoea_virus_Limelight	0.6822	0.1899	0	0.0748	0	0.0118	0.9745	0.4064
Stenotrophomonas_phage_IME15	0.4964	0.3431	0.1973	0	0.0127	0	0.9745	0.4384
Staphylococcus_phage_2638A	0.8316	0.2226	0.0654	0.0049	0.0127	0.0118	0.9745	0.4064
Bacillus_virus_IEBH	0.8989	0.2161	0	0.1985	0	0.0059	0.9745	0.4064
Pseudomonas_virus_D3112	0.8742	0.2071	0	0.0803	0	0.0059	0.9745	0.4064
Enterobacteria_phage_mEp235	0.8641	0.2154	0	0.2701	0	0.0059	0.9745	0.4064
Staphylococcus_phage_StB27	0.7782	0.1248	0.1795	0.4222	0.0127	0.0237	0.9745	0.4064
Staphylococcus_phage_StauST398_3	0.4574	0.1509	0.5629	1.3396	0.0506	0.0828	0.9745	0.4064
Staphylococcus_virus_187	0.9204	0.1755	1.6702	1.9235	0.0633	0.0651	0.9745	0.4064
Acinetobacter_phage_Bphi_B1251	0.8508	0.2411	0	0	0	0	0.9745	0.4064
Bacillus_phage_phi105	0.8508	0.2411	0	0	0	0	0.9745	0.4064
Enterobacteria_phage_HK225	0.5138	0.1558	0	0.1457	0	0.0178	0.9745	0.4064
Enterobacteria_phage_mEp237	0.6661	0.1951	0	0.1555	0	0.0118	0.9745	0.4064
Enterobacteria_phage_mEp460	0.8548	0.2211	0.0046	0.0152	0.0127	0.0118	0.9745	0.4064
Klebsiella_phage_phiKO2	0.9265	0.2328	0	0.1071	0	0.0059	0.9745	0.4064
Lactococcus_phage_P335_sensu_lato	0.9585	0.219	0	0.0025	0	0.0059	0.977	0.4064
Listeria_phage_A500	0.9477	0.4032	1.2087	1.7604	0.1013	0.1006	0.977	0.4583
Microbacterium_phage_Min1	0.53	0.2419	0.1757	0.0963	0.038	0.0237	0.9745	0.4064
Pseudomonas_phage_B3	0.3843	0.5085	0.9448	0.932	0.1266	0.0888	0.9745	0.5582
Pseudomonas_phage_F10	0.2839	0.1122	1.2872	2.2831	0.1013	0.1479	0.9745	0.4064
Pseudomonas_phage_phi297	0.6497	0.1938	0	0.1929	0	0.0118	0.9745	0.4064
Staphylococcus_phage_StB20	0.4668	0.2126	0	0.6873	0	0.0178	0.9745	0.4064
Streptococcus_phage_MM1	0.7069	0.3297	0.0219	0.0409	0.0127	0.0059	0.9745	0.4384
Streptococcus_phage_P9	0.5286	0.3598	0.1144	0.0028	0.0127	0.0059	0.9745	0.4438
Streptococcus_phage_PH10	0.9186	0.2183	0	0.0928	0	0.0059	0.9745	0.4064
Streptococcus_phage_phi3396	0.9151	0.199	2.5516	2.6861	0.1646	0.1775	0.9745	0.4064
Streptococcus_phage_phiNJ2	0.3692	0.3598	0.1856	0.1188	0.0253	0.0059	0.9745	0.4438
Human_betaherpesvirus_5	0.3705	0.6375	0.9542	0.9495	0.0886	0.0533	0.9745	0.6665
Callitrichine_gammaherpesvirus_3	0.0163	0.5097	2.5039	1.0852	0.2152	0.0888	0.9745	0.5582
Human_gammaherpesvirus_4	0.1768	0.8672	2.2324	1.2356	0.1519	0.0947	0.9745	0.8827
Ateline_gammaherpesvirus_3	0.2207	0.8897	1.1293	1.7666	0.1519	0.0947	0.9745	0.8953
Human_gammaherpesvirus_8	0.4482	0.3167	0.0897	0	0.0127	0	0.9745	0.4384
Human_betaherpesvirus_6B	0.4913	0.2623	0.0987	0.0879	0.0253	0.0118	0.9745	0.4083
Torque_teno_virus_10	0.5716	0.2908	3.2654	2.5816	0.1646	0.1598	0.9745	0.4295
Torque_teno_virus_12	0.8714	0.947	2.7819	6.2456	0.2785	0.2604	0.9745	0.947
Torque_teno_virus_14	0.8184	0.5332	0.7678	0.6606	0.0759	0.0651	0.9745	0.5761
Torque_teno_virus_15	0.7082	0.6498	4.2535	2.9673	0.2025	0.2308	0.9745	0.675
Torque_teno_virus_16	0.2406	0.8034	1.3512	1.8278	0.1266	0.0947	0.9745	0.8239
Torque_teno_virus_19	0.7686	0.1649	2.9314	2.9509	0.1392	0.2012	0.9745	0.4064
Torque_teno_virus_28	0.8449	0.1912	0	0.2531	0	0.0118	0.9745	0.4064
Torque_teno_virus_3	0.7322	0.2575	1.6272	1.6656	0.1013	0.1006	0.9745	0.4064
Torque_teno_virus_6	0.5123	0.3709	0.0205	0	0.0127	0	0.9745	0.4438
Torque_teno_virus_8	0.0557	0.8717	2.2146	0.3721	0.1139	0.0355	0.9745	0.8827
Torque_teno_virus	0.0278	0.5648	1.9077	1.8038	0.2278	0.1479	0.9745	0.6022
Torque_teno_mini_virus_5	0.9878	0.2051	0	0.0274	0	0.0059	0.9878	0.4064
Torque_teno_mini_virus_9	0.2558	0.5183	0.4206	0.0522	0.0506	0.0118	0.9745	0.5638
Pestivirus_A	0.9588	0.2183	0	0.0132	0	0.0059	0.977	0.4064
Hepatitis_B_virus	0.2892	0.5817	1.756	0.7502	0.038	0.0118	0.9745	0.6161
Musca_hytrovirus	0.2296	0.3968	0.6782	0.7283	0.0633	0.0237	0.9745	0.4563
Pseudomonas_virus_Pf1	0.6692	0.2396	1.0427	0.0259	0.0127	0.0059	0.9745	0.4064
Alphapapillomavirus_2	0.9263	0.2218	0	0.1612	0	0.0059	0.9745	0.4064
Alphapapillomavirus_8	0.2949	0.3749	2.4209	0.0274	0.0253	0.0059	0.9745	0.4438
Gammapapillomavirus_1	0.7632	0.1951	0	0.2959	0	0.0118	0.9745	0.4064
Primate_tetraparvovirus_1	0.6422	0.3709	0.0028	0	0.0127	0	0.9745	0.4438
Human_polyomavirus_5	0.5031	0.2664	0.1589	0	0.0127	0	0.9745	0.4083
Molluscum_contagiosum_virus	0.2196	0.3719	0.3158	0	0.0253	0	0.9745	0.4438
Salmonella_phage_Fels_1	0.7192	0.2575	0.2944	0.0958	0.0253	0.0178	0.9745	0.4064
Staphylococcus_phage_PT1028	0.6161	0.1637	0.0892	0.37	0.0127	0.0296	0.9745	0.4064
Streptococcus_pyogenes_phage_5005_1	0.2888	0.0852	0.3523	0.8274	0.038	0.0769	0.9745	0.4064
Streptococcus_pyogenes_phage_5005_2	0.2548	0.1609	0.914	1.4621	0.0633	0.1183	0.9745	0.4064
Streptococcus_pyogenes_phage_H10403	0.0649	0.6927	3.7633	1.7674	0.1772	0.0888	0.9745	0.7149
